# Supplementary material for: Knockout of the longevity gene Klotho perturbs aging and Alzheimer’s disease-linked brain microRNAs and tRNA fragments
Source: Commun Biol. 2024 Jun 11;7:720. doi: 10.1038/s42003-024-06407-y (PMC11166644; doi:10.1038/s42003-024-06407-y)
Supplement: Supplementary file 4 — Supplementary Data 1-11 [file 42003_2024_6407_MOESM4_ESM.xlsx]

## Sheet: Contents
Supplementary Data 1	DESEQ2 results for mRNA: Klotho KO vs WT
Supplementary Data 2	DESEQ2 results for microRNA: : Klotho KO vs WT
Supplementary Data 3	microRNA-mRNA target pairs with significantly negative correlations
Supplementary Data 4	Analysis results (Wilcoxon test) for data from Sierksma et al (2018)
Supplementary Data 5	DESEQ2 results for microRNA in Nucleus Accumbens of RADC patients: AD vs Control (data from Shulman et al, 2023)
Supplementary Data 6	DESEQ2 results for tRNA fragments: Klotho KO vs WT
Supplementary Data 7	tDR-e12:54-Leu-TAG-2-M4 negatively correlated targets (from tRFTar)
Supplementary Data 8	tDR-36:74-Asn-GTT-2-M2 RNA-protein pull-down assay results
Supplementary Data 9	Metadata for live human brain samples
Supplementary Data 10	DESEQ2 results for microRNA: Neurons vs Microglia (NuNeX dataset)
Supplementary Data 11	DESEQ2 results for tRNA fragments: Neurons vs Microglia (NuNeX dataset)

## Sheet: Supplementary Data 1
	baseMean	log2FoldChange	lfcSE	stat	pvalue	padj	AD association based on Wan 2020	Number of supporting studies	RNA_family	Changed in mouse AD proteome	Changed in human AD proteome
Flnb	2051.99	0.363087	0.0358552	10.1265	4.21519e-24	4.35598e-20	Changed in APP models	1	protein_coding	YES	NO
Gatm	2179.62	-0.249591	0.032357	-7.71368	1.22243e-14	6.31631e-11	Changed in both APP and TAU models	4	protein_coding	NO	NO
Neat1	1862.07	0.413463	0.0545192	7.5838	3.35566e-14	1.15591e-10	Changed in both APP and TAU models	3	lincRNA	NO	NO
Slc6a6	3308.21	0.330364	0.0460191	7.17885	7.03003e-13	1.81621e-09	Changed in APP models	1	protein_coding	NO	NO
Eml2	2443.14	0.361571	0.0540427	6.69047	2.22462e-11	4.59784e-08	Changed in TAU models	3	protein_coding	NO	NO
2810403A07Rik	1259.93	0.295875	0.0446578	6.62539	3.46341e-11	5.64437e-08	Changed in APP models	1	protein_coding	NO	NO
Apln	529.304	-0.49225	0.0746855	-6.59097	4.36955e-11	5.64437e-08	Changed in both APP and TAU models	5	protein_coding	NO	NO
Cry2	2255.93	0.203321	0.0308465	6.59138	4.35764e-11	5.64437e-08	Changed in APP models	2	protein_coding	NO	NO
Hcn2	3758.33	-0.272519	0.0416636	-6.54095	6.11283e-11	7.01888e-08	-	-	protein_coding	NO	NO
1110008P14Rik	924.792	-0.326402	0.0500947	-6.5157	7.23504e-11	7.06278e-08	Changed in both APP and TAU models	3	protein_coding	NO	NO
Atp11b	2366.79	0.357506	0.0549661	6.50412	7.81514e-11	7.06278e-08	Changed in APP models	2	protein_coding	YES	NO
Hapln4	2085.94	-0.24705	0.038026	-6.49686	8.20141e-11	7.06278e-08	Changed in APP models	2	protein_coding	YES	NO
Peg10	1461.4	-0.381023	0.0590365	-6.45402	1.08919e-10	8.03975e-08	Changed in APP models	2	protein_coding	NO	NO
Tubb2b	1564.38	-0.227687	0.0352476	-6.45963	1.04958e-10	8.03975e-08	Changed in APP models	2	protein_coding	NO	NO
Arpp21	7780.48	0.195059	0.0306332	6.36756	1.92061e-10	1.19985e-07	Changed in APP models	1	protein_coding	NO	NO
Per3	1091.87	0.311498	0.0489518	6.36336	1.97382e-10	1.19985e-07	Changed in both APP and TAU models	2	protein_coding	NO	NO
Prlr	353.899	-0.624884	0.0980893	-6.37056	1.88337e-10	1.19985e-07	-	-	protein_coding	NO	NO
Ppp6r2	2012.39	0.19661	0.0313124	6.27899	3.40785e-10	1.85351e-07	Changed in APP models	1	protein_coding	YES	NO
Tef	5751.83	0.210083	0.0334543	6.27972	3.39194e-10	1.85351e-07	Changed in both APP and TAU models	3	protein_coding	NO	NO
G3bp2	6857.53	-0.193249	0.0311756	-6.19871	5.69287e-10	2.86434e-07	Changed in APP models	1	protein_coding	NO	YES
Snhg11	34952.4	0.226536	0.0365663	6.19521	5.8207e-10	2.86434e-07	Changed in APP models	1	protein_coding	NO	NO
Eif4g2	14508	-0.150394	0.0249011	-6.03965	1.54445e-09	7.25468e-07	-	-	protein_coding	NO	NO
Hipk4	745.504	-0.385179	0.0646325	-5.95953	2.52971e-09	1.10895e-06	Changed in APP models	2	protein_coding	NO	NO
Rgs4	6603.01	-0.142205	0.0238735	-5.9566	2.57547e-09	1.10895e-06	Changed in APP models	2	protein_coding	NO	NO
Miat	6753.22	0.188356	0.0317325	5.93572	2.92555e-09	1.2093e-06	Changed in APP models	2	lincRNA	NO	NO
Tmem145	962.817	0.299791	0.0507123	5.91161	3.38785e-09	1.34654e-06	Changed in both APP and TAU models	2	protein_coding	NO	NO
Lrp4	967.276	-0.326371	0.0552929	-5.90259	3.57847e-09	1.36962e-06	Changed in both APP and TAU models	2	protein_coding	NO	NO
Pxdn	1211.51	-0.252768	0.0431678	-5.85548	4.75628e-09	1.75541e-06	Changed in APP models	1	protein_coding	NO	NO
Etnppl	1005.21	0.688151	0.118278	5.81806	5.95344e-09	2.12148e-06	Changed in APP models	1	protein_coding	NO	NO
Hapln2	633.358	-0.359063	0.061898	-5.80088	6.59662e-09	2.27232e-06	Changed in APP models	1	protein_coding	NO	YES
Diap1	1290.59	0.295484	0.0510105	5.79261	6.93014e-09	2.3102e-06	Changed in TAU models	1	protein_coding	NO	NO
Dpysl4	948.052	0.284723	0.0493275	5.77209	7.82927e-09	2.50972e-06	Changed in APP models	3	protein_coding	YES	YES
Wdr6	2822.92	0.251897	0.0436703	5.76816	8.01441e-09	2.50972e-06	Changed in APP models	2	protein_coding	NO	NO
Kifc2	6694.05	0.223572	0.0388689	5.75195	8.82186e-09	2.68133e-06	Changed in both APP and TAU models	2	protein_coding	NO	NO
Sema7a	2773.01	-0.221809	0.0387375	-5.72593	1.02866e-08	3.03719e-06	Changed in both APP and TAU models	3	protein_coding	NO	NO
Rbm3	937.551	0.776464	0.13587	5.71477	1.09851e-08	3.15333e-06	Changed in TAU models	1	protein_coding	NO	NO
Smad7	699.033	-0.305524	0.0537601	-5.68311	1.32271e-08	3.69429e-06	Changed in APP models	1	protein_coding	NO	NO
Nbea	7064.61	0.148483	0.026218	5.66339	1.48407e-08	4.0359e-06	Changed in APP models	1	protein_coding	NO	NO
Smim10l1	2988.6	-0.188984	0.0334126	-5.65606	1.54884e-08	4.10403e-06	Changed in APP models	2	protein_coding	NO	NO
Col5a1	534.496	0.491094	0.087012	5.64398	1.66166e-08	4.29289e-06	Changed in APP models	2	protein_coding	NO	NO
Robo3	355.066	-0.487497	0.0866487	-5.62613	1.84298e-08	4.64522e-06	Changed in APP models	1	protein_coding	NO	NO
AI854517	530.049	0.455391	0.0811706	5.61029	2.01987e-08	4.96984e-06	-	-	-	NO	NO
Lcat	446.544	-0.3677	0.0659289	-5.57721	2.44402e-08	5.87361e-06	Changed in TAU models	3	protein_coding	NO	NO
Prr18	1568.22	-0.237645	0.0430621	-5.51866	3.4159e-08	7.84745e-06	Changed in APP models	2	protein_coding	NO	NO
Tbcd	840.15	0.241126	0.043724	5.51473	3.49316e-08	7.84745e-06	-	-	protein_coding	NO	NO
Tpt1	5124	-0.134419	0.0243705	-5.51564	3.47516e-08	7.84745e-06	-	-	protein_coding	YES	YES
Bhlhe41	1109.51	0.228161	0.041437	5.5062	3.66662e-08	7.93985e-06	Changed in both APP and TAU models	4	protein_coding	NO	NO
Cirbp	1003.43	0.701604	0.127444	5.50518	3.68795e-08	7.93985e-06	Changed in TAU models	2	protein_coding	NO	YES
Inf2	3079.16	-0.198048	0.0360347	-5.49602	3.88454e-08	8.19242e-06	Changed in both APP and TAU models	5	protein_coding	NO	NO
Col6a1	1097.08	0.348544	0.0637301	5.46907	4.52406e-08	9.35032e-06	Changed in both APP and TAU models	4	protein_coding	NO	NO
Kcnk1	2022.42	-0.176347	0.0323494	-5.45132	4.99972e-08	9.74851e-06	Changed in both APP and TAU models	2	protein_coding	NO	NO
Mkks	553.829	-0.300536	0.0551014	-5.45423	4.91845e-08	9.74851e-06	Changed in TAU models	1	protein_coding	NO	NO
Srebf1	1034.27	0.267036	0.0489697	5.45309	4.95014e-08	9.74851e-06	-	-	protein_coding	NO	NO
Acap3	2258.22	0.21881	0.0401818	5.4455	5.16593e-08	9.88605e-06	Changed in APP models	1	protein_coding	NO	NO
Thra	6699.2	0.178571	0.0328657	5.43337	5.52993e-08	1.03902e-05	Changed in TAU models	1	protein_coding	NO	NO
Dio2	1839.89	-0.231521	0.042735	-5.41758	6.04102e-08	1.11478e-05	Changed in APP models	1	protein_coding	NO	NO
Mmp17	2527.53	-0.194083	0.0360967	-5.37676	7.58369e-08	1.37491e-05	Changed in both APP and TAU models	4	protein_coding	NO	NO
Uba6	638.448	-0.312719	0.0583084	-5.36319	8.17641e-08	1.45681e-05	Changed in TAU models	2	protein_coding	NO	YES
Rasgrf1	7665.06	0.18351	0.0343598	5.34083	9.25234e-08	1.62057e-05	Changed in APP models	3	protein_coding	NO	NO
Taf1	2060.39	0.173849	0.0325837	5.33544	9.53141e-08	1.64163e-05	Changed in APP models	3	protein_coding	NO	NO
Prex1	3200.13	-0.164787	0.0309661	-5.32152	1.02902e-07	1.71514e-05	-	-	protein_coding	YES	NO
Rbm28	956.046	-0.28108	0.0528045	-5.32303	1.02054e-07	1.71514e-05	Changed in APP models	2	protein_coding	NO	NO
Acsbg1	3032.63	-0.186842	0.0351624	-5.3137	1.07424e-07	1.7621e-05	Changed in APP models	1	protein_coding	YES	NO
Amy1	397.62	0.459403	0.0865219	5.30967	1.09823e-07	1.77329e-05	Changed in both APP and TAU models	2	protein_coding	NO	NO
Sfpq	4657.02	0.170602	0.0321994	5.29831	1.1688e-07	1.85821e-05	Changed in both APP and TAU models	2	protein_coding	YES	NO
Spaca6	266.075	0.421029	0.0795963	5.28955	1.22619e-07	1.91991e-05	-	-	protein_coding	NO	NO
Scg5	2618.93	0.195947	0.0373008	5.25315	1.49518e-07	2.30615e-05	Changed in APP models	1	protein_coding	NO	NO
Fam214a	1196.69	0.273525	0.0521049	5.24951	1.52502e-07	2.31757e-05	Changed in APP models	1	protein_coding	NO	NO
Arhgap32	9386.07	0.168788	0.0321823	5.24475	1.56497e-07	2.34382e-05	Changed in APP models	2	protein_coding	YES	NO
Cntnap2	2667.55	0.194925	0.0373919	5.21302	1.85795e-07	2.74286e-05	Changed in both APP and TAU models	4	protein_coding	NO	NO
Htr2c	1544.24	0.20312	0.0391702	5.18557	2.15355e-07	3.13447e-05	Changed in both APP and TAU models	3	protein_coding	NO	NO
Ciart	246.524	0.531867	0.102632	5.18226	2.19213e-07	3.14632e-05	Changed in both APP and TAU models	4	protein_coding	NO	NO
Lamp5	2025.53	-0.197187	0.0381354	-5.17071	2.33211e-07	3.21789e-05	Changed in both APP and TAU models	5	protein_coding	NO	NO
Lynx1	6970.8	-0.175249	0.0338767	-5.17315	2.3018e-07	3.21789e-05	Changed in APP models	2	protein_coding	YES	NO
Mtf2	1109.79	0.217507	0.0420675	5.17044	2.33542e-07	3.21789e-05	-	-	protein_coding	NO	NO
Tomm40l	762.348	-0.253467	0.0490817	-5.16419	2.41484e-07	3.28354e-05	Changed in APP models	2	protein_coding	NO	NO
Atf4	1827.22	-0.257672	0.0499338	-5.16028	2.46581e-07	3.28666e-05	-	-	protein_coding	NO	NO
Dgkb	3440.48	-0.148598	0.0288028	-5.15915	2.48074e-07	3.28666e-05	Changed in both APP and TAU models	6	protein_coding	YES	NO
Zwint	12875.8	0.112251	0.0218001	5.14911	2.6172e-07	3.42357e-05	-	-	protein_coding	YES	NO
Zfp365	7876.15	-0.126758	0.0248063	-5.1099	3.22334e-07	4.16375e-05	Changed in both APP and TAU models	6	protein_coding	NO	NO
Hspa4	5427.98	-0.208593	0.0410597	-5.08024	3.76966e-07	4.80934e-05	Changed in APP models	1	protein_coding	NO	NO
Tppp	10584.3	-0.139943	0.0277155	-5.04928	4.43489e-07	5.58904e-05	Changed in APP models	2	protein_coding	NO	YES
Adrbk2	2392.95	0.202668	0.0401736	5.0448	4.54004e-07	5.65262e-05	Changed in both APP and TAU models	3	protein_coding	YES	NO
Slc6a9	1690.11	-0.254191	0.0504218	-5.04129	4.62408e-07	5.68872e-05	Changed in APP models	1	protein_coding	NO	NO
Hnrnpa2b1	5938.85	-0.121773	0.0242179	-5.02819	4.95121e-07	6.0195e-05	-	-	protein_coding	NO	NO
Ylpm1	3253.06	0.158886	0.0316223	5.02449	5.04783e-07	6.06561e-05	Changed in APP models	2	protein_coding	YES	NO
Napb	9357.28	0.13428	0.0267865	5.01299	5.35904e-07	6.36555e-05	Changed in APP models	2	protein_coding	NO	YES
Vegfa	1514.31	-0.260915	0.0521402	-5.00411	5.61217e-07	6.59048e-05	Changed in both APP and TAU models	5	protein_coding	NO	NO
C2cd2l	2829.97	0.149161	0.0298509	4.99686	5.8271e-07	6.76598e-05	Changed in APP models	1	protein_coding	NO	YES
Med12	978.722	0.297206	0.0595867	4.98779	6.10734e-07	7.01258e-05	Changed in APP models	2	protein_coding	NO	NO
Rapgef1	2975.94	0.194171	0.0389647	4.98324	6.25282e-07	7.10074e-05	Changed in both APP and TAU models	2	protein_coding	YES	NO
Guf1	761.907	0.296666	0.0595908	4.97838	6.41199e-07	7.20234e-05	Changed in APP models	1	protein_coding	NO	NO
Col4a1	993.828	-0.222231	0.044795	-4.96107	7.01071e-07	7.75656e-05	-	-	protein_coding	YES	NO
Mag	5552.5	-0.174551	0.035193	-4.95983	7.05552e-07	7.75656e-05	Changed in both APP and TAU models	4	protein_coding	YES	NO
3110035E14Rik	4743.69	-0.143145	0.0289476	-4.94498	7.61519e-07	8.19743e-05	Changed in APP models	1	protein_coding	NO	NO
Adarb1	5924.1	-0.19394	0.0392181	-4.94517	7.60767e-07	8.19743e-05	Changed in both APP and TAU models	2	protein_coding	YES	NO
Cd99l2	1726.23	-0.208946	0.0422928	-4.94047	7.79326e-07	8.21791e-05	-	-	protein_coding	NO	NO
Dynll1	2255.39	-0.193629	0.0391896	-4.94084	7.77859e-07	8.21791e-05	Changed in TAU models	1	protein_coding	YES	NO
Mapk3	2226.76	0.198651	0.0403508	4.92309	8.51862e-07	8.89207e-05	Changed in TAU models	1	protein_coding	YES	NO
Adamts4	780.373	-0.250138	0.0509236	-4.91203	9.01367e-07	9.24815e-05	Changed in both APP and TAU models	2	protein_coding	NO	NO
Mfge8	1590.28	-0.235943	0.0480389	-4.91149	9.03874e-07	9.24815e-05	Changed in both APP and TAU models	3	protein_coding	NO	NO
Srrm2	15276.2	0.161981	0.0330084	4.90725	9.23613e-07	9.35747e-05	Changed in APP models	1	protein_coding	YES	NO
Iqsec2	4007.11	0.139148	0.0284013	4.89934	9.616e-07	9.64774e-05	Changed in TAU models	1	protein_coding	NO	NO
Cdkl3	224.566	0.43272	0.0884378	4.89294	9.9343e-07	9.87125e-05	Changed in APP models	2	protein_coding	NO	NO
2310015A10Rik	296.008	0.416886	0.0853261	4.88579	1.03013e-06	9.94893e-05	-	-	lincRNA	NO	NO
Camk2g	4525.62	0.151561	0.0309988	4.88926	1.01214e-06	9.94893e-05	-	-	protein_coding	NO	NO
Serpini1	4618.35	0.147171	0.0301151	4.88696	1.02403e-06	9.94893e-05	Changed in both APP and TAU models	4	protein_coding	YES	NO
Tmem33	2668.44	-0.185656	0.0380228	-4.88276	1.04611e-06	0.000100097	Changed in APP models	1	protein_coding	NO	NO
Hlf	4465.04	0.136184	0.0279084	4.87968	1.06259e-06	0.000100742	Changed in both APP and TAU models	2	protein_coding	NO	NO
Dhcr7	634.06	-0.260821	0.0534711	-4.8778	1.07278e-06	0.000100783	-	-	protein_coding	NO	NO
Cyp51	1364.67	-0.273471	0.0561776	-4.86797	1.1275e-06	0.000104969	Changed in both APP and TAU models	2	protein_coding	NO	NO
Pacs2	4375.2	-0.179213	0.036833	-4.86556	1.14131e-06	0.000105306	Changed in APP models	1	protein_coding	YES	NO
Olfml3	229.009	-0.423412	0.0871517	-4.85833	1.1838e-06	0.00010826	Changed in both APP and TAU models	10	protein_coding	NO	YES
Trerf1	758.071	0.232846	0.0479564	4.85537	1.20163e-06	0.000108927	Changed in both APP and TAU models	2	processed_transcript	NO	NO
Nefl	7181.5	-0.181664	0.0375003	-4.84435	1.27029e-06	0.000114149	Changed in both APP and TAU models	3	protein_coding	NO	YES
Lman2l	615.793	-0.344195	0.0711037	-4.84075	1.29351e-06	0.000115233	Changed in APP models	1	protein_coding	NO	NO
Fer1l5	232.827	-0.43563	0.0903302	-4.82264	1.41672e-06	0.000125132	Changed in APP models	1	protein_coding	NO	NO
Bcas1	4436.37	-0.242203	0.0503867	-4.80687	1.53308e-06	0.00013376	Changed in APP models	1	protein_coding	YES	NO
Phka2	666.904	0.244363	0.0508461	4.80594	1.5403e-06	0.00013376	-	-	protein_coding	NO	NO
Nrgn	15183.9	-0.145776	0.0303864	-4.79741	1.60728e-06	0.000138413	Changed in APP models	1	protein_coding	NO	YES
Trp53inp2	5469.48	-0.210202	0.0438836	-4.78998	1.66797e-06	0.000142453	Changed in both APP and TAU models	2	protein_coding	NO	NO
Stx17	612.204	0.27312	0.0572151	4.77355	1.81002e-06	0.000153318	Changed in APP models	1	protein_coding	YES	NO
Celf1	5746.26	0.115	0.0241022	4.77134	1.83006e-06	0.000153755	Changed in APP models	1	protein_coding	YES	NO
Chga	2928.45	-0.158948	0.0333648	-4.76393	1.89855e-06	0.000155786	Changed in APP models	2	protein_coding	YES	YES
Mamld1	697.861	0.246654	0.0517652	4.76486	1.88984e-06	0.000155786	Changed in APP models	2	protein_coding	NO	NO
Qdpr	3096.14	-0.20255	0.0425182	-4.76384	1.89946e-06	0.000155786	Changed in both APP and TAU models	3	protein_coding	YES	YES
Spg7	832.466	0.216251	0.0454167	4.76148	1.92178e-06	0.000156376	-	-	protein_coding	NO	NO
Pink1	5986.62	0.175226	0.0368191	4.75909	1.94467e-06	0.000157002	-	-	protein_coding	NO	NO
Rnpc3	1002.05	0.286516	0.0602835	4.75282	2.006e-06	0.000160698	-	-	protein_coding	YES	NO
Akt2	1454.62	-0.247189	0.0523	-4.72637	2.28564e-06	0.000181691	Changed in both APP and TAU models	3	protein_coding	NO	NO
Gjc2	394.665	-0.480351	0.1019	-4.71395	2.42957e-06	0.000188776	Changed in TAU models	1	protein_coding	NO	NO
Plp1	58648.5	-0.152158	0.0322698	-4.71519	2.41486e-06	0.000188776	Changed in APP models	2	protein_coding	YES	YES
Smyd3	482.25	0.330579	0.0700958	4.7161	2.40413e-06	0.000188776	-	-	protein_coding	NO	NO
Me3	760.676	0.213237	0.0452637	4.71099	2.46522e-06	0.000190116	Changed in APP models	1	protein_coding	YES	NO
Banp	466.061	-0.336853	0.0715694	-4.70666	2.51807e-06	0.000190417	Changed in APP models	2	protein_coding	NO	NO
Camk1d	3624.76	0.136781	0.0290643	4.70615	2.52439e-06	0.000190417	Changed in APP models	2	protein_coding	YES	NO
Ghitm	7652.96	-0.127182	0.0270169	-4.7075	2.50769e-06	0.000190417	Changed in APP models	1	protein_coding	NO	NO
Gmfb	3978.18	-0.163236	0.0347144	-4.70226	2.57294e-06	0.000192672	Changed in APP models	1	protein_coding	YES	NO
Chordc1	1324.46	-0.263089	0.0561498	-4.68548	2.79299e-06	0.000207645	-	-	protein_coding	NO	NO
Pex6	847.869	-0.275339	0.0588501	-4.67866	2.88761e-06	0.000213147	Changed in APP models	2	protein_coding	NO	NO
Braf	4018.24	0.141802	0.0303291	4.67544	2.93328e-06	0.000214982	Changed in APP models	2	protein_coding	YES	NO
Lman2	1553.4	-0.212487	0.0454942	-4.67064	3.00259e-06	0.000218512	Changed in APP models	1	protein_coding	NO	NO
Mmp15	583.213	-0.313972	0.0672475	-4.6689	3.02821e-06	0.000218835	-	-	protein_coding	NO	NO
Egr3	3191.33	0.254526	0.0545537	4.66561	3.07701e-06	0.000220818	Changed in both APP and TAU models	5	protein_coding	YES	NO
Usp34	4074.02	0.149309	0.0320336	4.66102	3.14649e-06	0.000224247	Changed in APP models	3	protein_coding	NO	NO
Slc7a11	1384.15	0.220781	0.0474042	4.65741	3.2021e-06	0.000226648	Changed in both APP and TAU models	3	protein_coding	NO	NO
Aip	918.211	-0.205461	0.0441999	-4.64845	3.34447e-06	0.000235114	-	-	protein_coding	YES	NO
Ado	1633.63	-0.164146	0.0353547	-4.64283	3.43675e-06	0.000239969	Changed in APP models	1	protein_coding	NO	NO
Hsp90aa1	13213	-0.150765	0.0325691	-4.62909	3.67281e-06	0.000254731	-	-	protein_coding	NO	YES
Cyfip2	18982.1	0.095917	0.0207955	4.6124	3.98047e-06	0.000272412	Changed in both APP and TAU models	4	protein_coding	YES	YES
Emc10	2216.05	-0.200735	0.0435116	-4.61337	3.96188e-06	0.000272412	Changed in both APP and TAU models	2	protein_coding	YES	NO
Mettl16	465.844	-0.344227	0.0747435	-4.60545	4.11576e-06	0.000279818	Changed in APP models	1	protein_coding	NO	NO
Camkk1	2072.78	0.182509	0.0396437	4.60374	4.14979e-06	0.000280287	Changed in APP models	3	protein_coding	NO	NO
B3galt2	1074.52	0.207612	0.045144	4.59888	4.24776e-06	0.000285041	Changed in both APP and TAU models	4	protein_coding	NO	NO
Daam2	2556.77	-0.167745	0.0365078	-4.59478	4.33201e-06	0.00028882	Changed in APP models	2	protein_coding	NO	NO
Dlgap1	9985.22	0.113839	0.0247855	4.59298	4.36956e-06	0.000289455	Changed in APP models	2	protein_coding	YES	YES
Kmt2e	3383.74	0.120285	0.0262009	4.59087	4.41406e-06	0.000290541	Changed in APP models	4	protein_coding	NO	NO
Hnrnpc	3129.25	-0.182735	0.0398821	-4.5819	4.60778e-06	0.000301372	Changed in both APP and TAU models	3	protein_coding	YES	NO
Armcx5	383.117	0.411804	0.090078	4.57164	4.83911e-06	0.000314512	Changed in APP models	3	protein_coding	NO	NO
Ccsap	1030.08	0.234194	0.0513215	4.56328	5.03613e-06	0.000325271	Changed in APP models	1	protein_coding	NO	NO
Hsp90b1	7388.51	-0.212699	0.0466611	-4.55838	5.15504e-06	0.000330883	Changed in both APP and TAU models	5	protein_coding	YES	NO
Arnt2	5808.2	0.124357	0.0273551	4.54603	5.46666e-06	0.000348719	-	-	protein_coding	YES	NO
Trf	7806.67	-0.428712	0.0945092	-4.5362	5.72772e-06	0.000363131	Changed in both APP and TAU models	3	protein_coding	NO	NO
Dock3	7229.88	0.123502	0.0273586	4.51419	6.35581e-06	0.000400494	Changed in APP models	2	protein_coding	NO	NO
2410089E03Rik	1682.52	0.162365	0.0359874	4.51173	6.43018e-06	0.000402724	Changed in APP models	1	protein_coding	NO	NO
Krt12	343.31	0.325227	0.0722144	4.50363	6.68021e-06	0.000415863	Changed in TAU models	1	protein_coding	NO	NO
Klk6	212.542	-0.474483	0.105561	-4.49488	6.96102e-06	0.00043075	Changed in both APP and TAU models	2	protein_coding	NO	NO
Plekhb1	6432.94	-0.14703	0.0327653	-4.48738	7.21051e-06	0.000440908	Changed in APP models	1	protein_coding	YES	NO
Strn4	3470.97	0.167547	0.0373372	4.4874	7.20959e-06	0.000440908	Changed in APP models	1	protein_coding	YES	YES
Acot7	3703.03	-0.141325	0.0315089	-4.48525	7.28284e-06	0.000442711	-	-	protein_coding	NO	NO
Itm2c	10702.7	0.138233	0.030874	4.47732	7.55843e-06	0.000456777	Changed in both APP and TAU models	3	protein_coding	YES	NO
Astn2	1212.22	-0.185598	0.041516	-4.47053	7.80276e-06	0.000463958	Changed in APP models	3	protein_coding	YES	NO
Fads1	4037.47	-0.125459	0.0280727	-4.46908	7.85581e-06	0.000463958	-	-	protein_coding	NO	NO
Hspa8	22274.1	-0.169558	0.0379418	-4.46889	7.86255e-06	0.000463958	-	-	protein_coding	NO	NO
Rnpep	661.427	-0.22932	0.051327	-4.46783	7.90175e-06	0.000463958	Changed in APP models	2	protein_coding	NO	YES
Stip1	3405.1	-0.200137	0.0447646	-4.47088	7.78976e-06	0.000463958	Changed in APP models	1	protein_coding	YES	NO
Fbxl16	14310.1	0.191442	0.042887	4.46389	8.04865e-06	0.000469914	Changed in TAU models	1	protein_coding	NO	YES
Pla2g7	2641.97	-0.249019	0.0558106	-4.46187	8.12491e-06	0.000471701	Changed in both APP and TAU models	2	protein_coding	YES	NO
Pacs1	1486.93	0.162782	0.036498	4.46003	8.19497e-06	0.000473111	Changed in APP models	2	protein_coding	NO	YES
Neu1	839.181	-0.201368	0.0451933	-4.45571	8.36179e-06	0.00048006	-	-	protein_coding	NO	NO
Exd2	1343.72	-0.223601	0.0502217	-4.45228	8.49614e-06	0.000482413	Changed in both APP and TAU models	3	protein_coding	NO	NO
Slc7a10	606.8	-0.26654	0.0598537	-4.4532	8.46017e-06	0.000482413	Changed in APP models	1	protein_coding	NO	NO
Dab1	2081.71	0.14152	0.0318514	4.44312	8.86644e-06	0.000498911	-	-	protein_coding	NO	NO
Mark2	2218.06	0.135077	0.0304108	4.44175	8.9229e-06	0.000498911	Changed in APP models	1	protein_coding	NO	NO
Nefm	5112.96	-0.196725	0.0443036	-4.44038	8.97982e-06	0.000498911	Changed in both APP and TAU models	5	protein_coding	NO	YES
Tmem183a	1238.27	-0.171572	0.0386324	-4.44114	8.94836e-06	0.000498911	Changed in APP models	2	protein_coding	NO	NO
Reep5	7204.21	-0.10011	0.0225784	-4.43389	9.25467e-06	0.000511432	Changed in APP models	3	protein_coding	YES	YES
Mt2	1439.96	-0.274943	0.0620427	-4.43152	9.3573e-06	0.000514353	Changed in TAU models	2	protein_coding	NO	NO
Setd7	6014.64	-0.19302	0.0436885	-4.41809	9.95762e-06	0.000544456	Changed in APP models	2	protein_coding	YES	NO
Cmtm5	620.117	-0.280178	0.0634412	-4.41635	1.00383e-05	0.000545976	Changed in APP models	2	protein_coding	YES	NO
Ccdc82	504.191	0.280017	0.0634572	4.41269	1.02092e-05	0.000552368	Changed in both APP and TAU models	2	protein_coding	NO	NO
Glrb	4912.65	-0.143826	0.0326227	-4.40877	1.0396e-05	0.00055678	Changed in both APP and TAU models	5	protein_coding	NO	NO
Prrt2	4997.41	0.158161	0.0358746	4.40872	1.03985e-05	0.00055678	Changed in APP models	3	protein_coding	YES	NO
Klhl2	3292.4	-0.127602	0.0290014	-4.39986	1.08319e-05	0.000576994	Changed in APP models	1	protein_coding	NO	NO
Meg3	77663.2	0.175212	0.0398633	4.39532	1.10609e-05	0.000586169	Changed in APP models	1	lincRNA	NO	NO
Taz	593.453	0.256794	0.0584414	4.39404	1.11261e-05	0.000586617	Changed in APP models	3	protein_coding	NO	NO
Tmem151b	2626.72	-0.188254	0.043001	-4.37791	1.19821e-05	0.000628541	Changed in both APP and TAU models	4	protein_coding	NO	NO
Arhgap21	4594.78	0.146061	0.0333897	4.37444	1.21746e-05	0.000632225	Changed in APP models	3	protein_coding	YES	NO
Mpp2	2981.34	0.137044	0.0313244	4.375	1.2143e-05	0.000632225	-	-	protein_coding	NO	NO
Bcs1l	272.448	-0.343851	0.0786497	-4.37193	1.23155e-05	0.000636344	-	-	protein_coding	YES	NO
Rnf170	563.106	0.239798	0.054864	4.37078	1.23805e-05	0.000636518	Changed in APP models	1	protein_coding	YES	NO
Atp1a2	28686.4	-0.16115	0.0368924	-4.3681	1.25335e-05	0.000641193	Changed in APP models	2	protein_coding	YES	YES
Gprin1	2464.8	0.138639	0.0317568	4.36564	1.26752e-05	0.000645246	Changed in APP models	1	protein_coding	YES	NO
Tesc	536.848	-0.246939	0.0566847	-4.35637	1.3224e-05	0.000669886	Changed in both APP and TAU models	2	protein_coding	NO	NO
Bag1	1448.06	-0.151884	0.0348746	-4.35515	1.32975e-05	0.000670325	Changed in both APP and TAU models	2	protein_coding	NO	NO
Zmym1	575.72	-0.370743	0.0852177	-4.35053	1.35808e-05	0.00068128	Changed in both APP and TAU models	3	protein_coding	NO	NO
Eml1	1274.72	-0.297192	0.068477	-4.34003	1.42462e-05	0.000710227	Changed in APP models	1	protein_coding	YES	NO
Mir22hg	282.895	0.347416	0.0800631	4.33928	1.42953e-05	0.000710227	-	-	processed_transcript	NO	NO
Mical2	5869.68	-0.153892	0.0354756	-4.33796	1.43813e-05	0.000711083	Changed in TAU models	1	protein_coding	YES	NO
Col4a2	1219.91	-0.169145	0.0390241	-4.33437	1.46178e-05	0.000719337	Changed in both APP and TAU models	3	protein_coding	YES	NO
Klhdc7a	487.151	-0.311153	0.0718317	-4.3317	1.47962e-05	0.000724662	Changed in both APP and TAU models	2	protein_coding	NO	NO
9430021M05Rik	200.609	0.428334	0.0989244	4.32991	1.49169e-05	0.000725801	Changed in APP models	1	processed_transcript	NO	NO
Setd5	2831.5	0.132991	0.030719	4.32928	1.49599e-05	0.000725801	Changed in APP models	1	protein_coding	NO	NO
Rasgef1a	4146.88	0.164012	0.0379944	4.31674	1.58353e-05	0.00076468	Changed in both APP and TAU models	3	protein_coding	NO	NO
Ehmt2	3120.47	0.160983	0.0373163	4.314	1.60323e-05	0.000768543	Changed in both APP and TAU models	2	protein_coding	NO	NO
Ndrg1	2254.87	-0.197213	0.0457192	-4.31357	1.6064e-05	0.000768543	Changed in both APP and TAU models	2	protein_coding	YES	NO
Chchd10	1695.33	-0.146167	0.033917	-4.30954	1.63594e-05	0.000779071	Changed in APP models	2	protein_coding	YES	NO
Ddx17	9936.08	0.116474	0.027034	4.30845	1.64406e-05	0.000779344	Changed in APP models	2	protein_coding	NO	NO
Parn	466.77	0.280668	0.0652511	4.30135	1.69761e-05	0.000801056	Changed in TAU models	1	protein_coding	YES	NO
Trib2	1062.21	-0.214591	0.0500297	-4.28928	1.79256e-05	0.000842014	Changed in APP models	1	protein_coding	NO	NO
Wbp2	5661.55	0.122714	0.0286506	4.28312	1.84293e-05	0.000861758	-	-	protein_coding	YES	NO
Zfc3h1	1559.78	0.158852	0.0371082	4.28079	1.86229e-05	0.000866887	Changed in APP models	1	protein_coding	NO	NO
Pitpnm1	3754.7	0.175155	0.0410386	4.26805	1.97185e-05	0.00091377	Changed in both APP and TAU models	2	protein_coding	NO	NO
Clasrp	933.393	0.226974	0.0532018	4.26629	1.98747e-05	0.000916898	Changed in APP models	1	protein_coding	NO	NO
Flna	1967.45	0.167762	0.0393479	4.26355	2.01203e-05	0.000924103	Changed in both APP and TAU models	2	protein_coding	NO	YES
Tcn2	350.845	-0.289006	0.0680164	-4.24907	2.14663e-05	0.000981559	Changed in both APP and TAU models	5	protein_coding	NO	NO
Cic	4463.44	0.100279	0.0236225	4.24504	2.18551e-05	0.000994935	-	-	protein_coding	YES	NO
Hacd3	3387.59	-0.12196	0.0287719	-4.23884	2.24681e-05	0.00101836	Changed in APP models	1	protein_coding	NO	NO
Taf15	956.598	-0.19732	0.0465753	-4.23659	2.26937e-05	0.00102409	Changed in both APP and TAU models	3	protein_coding	YES	NO
Hrh3	1169.16	0.199678	0.0472686	4.22433	2.39656e-05	0.00107676	-	-	protein_coding	NO	NO
Siae	393.483	-0.273109	0.0646665	-4.22336	2.40692e-05	0.00107676	Changed in TAU models	2	protein_coding	NO	NO
Lig1	210.408	0.358641	0.0852228	4.20828	2.57324e-05	0.00114465	Changed in both APP and TAU models	3	protein_coding	NO	NO
Mmd	3448.51	-0.128458	0.0305298	-4.20761	2.58083e-05	0.00114465	Changed in APP models	2	protein_coding	NO	NO
Arhgap33	2678.2	-0.168352	0.0400404	-4.20455	2.61601e-05	0.00115038	Changed in TAU models	2	protein_coding	NO	NO
Atp5j2	1382.85	-0.152446	0.0362513	-4.20524	2.60802e-05	0.00115038	Changed in APP models	2	protein_coding	NO	NO
Cpsf6	2717.97	0.13363	0.0317924	4.20322	2.63149e-05	0.00115228	-	-	protein_coding	NO	NO
Nav1	4022.82	0.116385	0.0277102	4.20008	2.6682e-05	0.00116342	Changed in APP models	2	protein_coding	YES	NO
Zcchc7	653.238	0.223972	0.0533613	4.19727	2.70151e-05	0.001173	Changed in TAU models	1	protein_coding	NO	NO
Fcrls	314.28	-0.380068	0.090573	-4.19626	2.71353e-05	0.00117329	Changed in both APP and TAU models	12	protein_coding	NO	NO
Pbxip1	1080.32	-0.172043	0.041013	-4.19485	2.73049e-05	0.0011757	Changed in both APP and TAU models	8	protein_coding	NO	YES
Mapkbp1	1507.14	0.150553	0.0359012	4.19354	2.74632e-05	0.00117761	Changed in APP models	1	protein_coding	NO	NO
Sst	1580.61	-0.15763	0.0376852	-4.18281	2.87922e-05	0.0012295	Changed in APP models	1	protein_coding	NO	YES
Rab12	1670.75	0.154123	0.0369424	4.17198	3.01967e-05	0.00127369	Changed in APP models	1	protein_coding	NO	NO
Tmcc2	3989.57	-0.108498	0.0260056	-4.17209	3.01815e-05	0.00127369	Changed in TAU models	2	protein_coding	NO	NO
Uvssa	398.283	0.275623	0.0660643	4.17204	3.01883e-05	0.00127369	Changed in APP models	3	protein_coding	NO	NO
Phkb	849.204	-0.210388	0.0505319	-4.16346	3.13454e-05	0.00131676	Changed in both APP and TAU models	2	protein_coding	NO	NO
Cck	2214.03	-0.136249	0.0327441	-4.16102	3.16828e-05	0.00132555	Changed in APP models	3	protein_coding	NO	NO
Chd2	1674.06	0.164704	0.039626	4.15647	3.23209e-05	0.00134679	Changed in APP models	1	protein_coding	NO	NO
Bmp1	1499.87	0.217436	0.0523578	4.15289	3.28304e-05	0.00136253	Changed in APP models	3	protein_coding	NO	NO
Clic4	3041.33	-0.185825	0.0448291	-4.14518	3.39553e-05	0.00140358	Changed in both APP and TAU models	2	protein_coding	NO	YES
Dcx	1170.18	0.26934	0.0650341	4.14151	3.45024e-05	0.00141643	-	-	protein_coding	NO	NO
Rreb1	1335.52	0.200897	0.0485111	4.14126	3.45403e-05	0.00141643	Changed in APP models	2	protein_coding	NO	NO
St13	2233.94	-0.14277	0.0346314	-4.12256	3.74688e-05	0.00153045	Changed in APP models	2	protein_coding	YES	NO
Fa2h	1259.42	-0.234368	0.0568752	-4.12075	3.77646e-05	0.00153645	Changed in APP models	2	protein_coding	NO	NO
Cyhr1	2344.47	-0.146072	0.0355574	-4.10806	3.98991e-05	0.00161693	Changed in APP models	1	protein_coding	NO	NO
Sema3e	881.784	-0.188839	0.0459874	-4.10632	4.02019e-05	0.00162284	Changed in APP models	3	protein_coding	NO	NO
Cyb5r3	1056.61	0.177	0.04313	4.10388	4.0628e-05	0.00163366	Changed in both APP and TAU models	3	protein_coding	YES	NO
Ppid	1242.21	-0.193236	0.0471771	-4.09597	4.2041e-05	0.00168392	Changed in APP models	1	protein_coding	NO	NO
Fndc5	2077.76	-0.154182	0.0376829	-4.09157	4.28469e-05	0.00169563	Changed in APP models	2	protein_coding	NO	NO
Paip2	2193.1	-0.128985	0.0315154	-4.09276	4.26275e-05	0.00169563	-	-	protein_coding	NO	NO
Pcp4	4380.82	-0.105949	0.0258921	-4.09194	4.27778e-05	0.00169563	Changed in both APP and TAU models	2	protein_coding	NO	YES
S100a16	741.181	-0.186118	0.0454968	-4.0908	4.29895e-05	0.00169563	Changed in both APP and TAU models	4	protein_coding	NO	NO
Psd	5357.64	0.155729	0.0381081	4.08652	4.37895e-05	0.00172061	Changed in TAU models	1	protein_coding	YES	NO
Hadhb	725.621	-0.228037	0.0558351	-4.08412	4.42443e-05	0.0017319	Changed in APP models	3	protein_coding	NO	NO
Hnrnpu	9050.48	0.100874	0.024715	4.08148	4.47508e-05	0.00174511	-	-	protein_coding	YES	NO
Ubqln4	2277.75	-0.129629	0.0317745	-4.07966	4.51007e-05	0.00175215	Changed in TAU models	1	protein_coding	YES	NO
Gm5124	314.523	-0.29931	0.0734166	-4.07688	4.56449e-05	0.00176665	Changed in APP models	1	transcribed_processed_pseudogene	NO	NO
Idh2	546.989	0.251259	0.0616653	4.07457	4.61003e-05	0.00177737	Changed in APP models	1	protein_coding	YES	YES
Ndst1	2509.08	0.149002	0.0365917	4.07201	4.661e-05	0.00177737	Changed in APP models	2	protein_coding	NO	NO
Tomm20	5341.75	0.154144	0.0378439	4.07316	4.63793e-05	0.00177737	-	-	protein_coding	YES	NO
Ubr3	5384.33	0.16476	0.0404577	4.0724	4.65319e-05	0.00177737	Changed in APP models	3	protein_coding	YES	NO
Ccdc136	1427.86	0.165793	0.0407558	4.06796	4.74264e-05	0.00179903	Changed in APP models	1	protein_coding	NO	NO
Nov	1577.58	0.200333	0.0492526	4.06747	4.7526e-05	0.00179903	Changed in TAU models	1	protein_coding	NO	NO
Dpp9	1448.27	-0.165253	0.0406496	-4.0653	4.79701e-05	0.00180921	Changed in APP models	1	protein_coding	NO	NO
Maoa	908.799	0.187685	0.0461927	4.06309	4.84278e-05	0.00181983	Changed in both APP and TAU models	2	protein_coding	NO	NO
Ipo9	3664.11	0.116823	0.0287622	4.0617	4.87175e-05	0.00182408	Changed in APP models	1	protein_coding	NO	NO
Ccdc149	1050.01	0.20465	0.0504105	4.05967	4.9142e-05	0.00183334	Changed in APP models	1	protein_coding	NO	NO
Mapre1	2127.24	0.137497	0.0338818	4.05815	4.94633e-05	0.00183397	Changed in both APP and TAU models	3	protein_coding	YES	NO
Ppp1r3c	661.204	-0.219638	0.0541258	-4.05791	4.95139e-05	0.00183397	Changed in APP models	1	protein_coding	NO	NO
Xpo6	1876.13	0.168866	0.0416283	4.05651	4.98106e-05	0.00183837	-	-	protein_coding	NO	NO
4930570G19Rik	283.966	0.395421	0.0975552	4.0533	5.04992e-05	0.00184062	Changed in APP models	2	lincRNA	NO	NO
Hus1	338.613	-0.274161	0.0676455	-4.05291	5.05842e-05	0.00184062	-	-	protein_coding	NO	NO
Numbl	1505.12	0.157454	0.0388393	4.05397	5.03556e-05	0.00184062	Changed in both APP and TAU models	2	protein_coding	NO	YES
Zkscan16	828.225	0.262209	0.064678	4.05407	5.03346e-05	0.00184062	Changed in APP models	3	protein_coding	NO	NO
Stxbp2	485.22	0.292	0.0721886	4.04496	5.2331e-05	0.00189751	Changed in APP models	3	protein_coding	NO	NO
Ptchd2	850.898	-0.217933	0.0539118	-4.0424	5.29079e-05	0.00191171	Changed in APP models	2	protein_coding	NO	NO
Slc27a4	1738	-0.142953	0.0353982	-4.03843	5.38091e-05	0.0019375	-	-	protein_coding	NO	YES
Heatr1	586.182	-0.233055	0.0578986	-4.02523	5.69199e-05	0.00203533	Changed in APP models	2	protein_coding	YES	NO
Prpf40b	1102.61	0.183169	0.0454999	4.02569	5.68082e-05	0.00203533	Changed in APP models	1	protein_coding	NO	NO
Slc6a1	9511.6	0.132304	0.0329023	4.02112	5.79227e-05	0.00206405	-	-	protein_coding	NO	NO
Atn1	4268.42	0.108052	0.0268951	4.01752	5.8814e-05	0.00208145	Changed in both APP and TAU models	3	protein_coding	YES	NO
Btf3l4	608.234	0.241584	0.060127	4.01789	5.87205e-05	0.00208145	Changed in APP models	2	protein_coding	NO	NO
2005-09-01	7932.15	-0.0854324	0.0212782	-4.01502	5.94411e-05	0.00208993	Changed in both APP and TAU models	2	protein_coding	NO	NO
Xrn1	609.242	0.242891	0.0604967	4.01495	5.94581e-05	0.00208993	Changed in APP models	2	protein_coding	NO	NO
Anxa6	1780.51	-0.153595	0.0383359	-4.00655	6.16124e-05	0.00215831	Changed in APP models	1	protein_coding	YES	NO
Ctdsp2	1576.13	0.139885	0.0349355	4.0041	6.22546e-05	0.00217344	Changed in APP models	1	protein_coding	NO	NO
Trim37	8222.76	-0.126971	0.0317198	-4.0029	6.25711e-05	0.00217714	Changed in both APP and TAU models	4	protein_coding	NO	NO
Eif3f	1671	0.171288	0.0428036	4.00173	6.28807e-05	0.00218057	Changed in both APP and TAU models	3	protein_coding	NO	NO
Ctsf	985.198	0.185628	0.0464145	3.99936	6.35153e-05	0.00219521	-	-	protein_coding	YES	NO
2010111I01Rik	583.595	0.264097	0.0660596	3.99786	6.39172e-05	0.00220174	-	-	protein_coding	NO	NO
Dnajb5	2074.43	-0.207561	0.0519454	-3.99575	6.44903e-05	0.00221118	Changed in APP models	1	protein_coding	NO	NO
Dnajc13	1630.11	0.139436	0.034914	3.99371	6.50474e-05	0.00221118	Changed in APP models	1	protein_coding	NO	NO
Hsph1	5804.92	-0.376687	0.0943124	-3.99404	6.49575e-05	0.00221118	Changed in APP models	1	protein_coding	YES	NO
Rasgrf2	2620.36	0.142798	0.035747	3.99467	6.47837e-05	0.00221118	Changed in TAU models	1	protein_coding	YES	NO
Prkcg	5353.7	0.112241	0.0281145	3.99228	6.54413e-05	0.00221728	Changed in APP models	2	protein_coding	YES	YES
Nrsn1	5654.11	-0.1117	0.0279948	-3.99003	6.60642e-05	0.00223107	Changed in TAU models	1	protein_coding	NO	NO
Ankra2	552.869	0.237851	0.0596567	3.98699	6.69177e-05	0.00225253	-	-	protein_coding	NO	NO
Npc2	975.403	-0.177393	0.0445433	-3.98247	6.82023e-05	0.00228832	Changed in both APP and TAU models	12	protein_coding	NO	YES
Apoe	18068.7	0.137806	0.0346335	3.97899	6.92098e-05	0.0023133	Changed in both APP and TAU models	7	protein_coding	YES	YES
Slc25a28	467.497	0.247729	0.0622692	3.97835	6.93945e-05	0.0023133	-	-	protein_coding	NO	NO
Gad1	8574.73	0.13056	0.0328809	3.9707	7.16615e-05	0.00238119	-	-	protein_coding	YES	NO
Sepp1	5515.61	-0.127426	0.0322459	-3.9517	7.75972e-05	0.00257016	Changed in APP models	1	protein_coding	NO	NO
Nuak1	1639.99	-0.147924	0.0374436	-3.95058	7.79635e-05	0.00257404	-	-	protein_coding	NO	NO
Dapk1	2257.08	0.134811	0.034181	3.94404	8.01204e-05	0.00263683	Changed in APP models	2	protein_coding	YES	NO
Srrm4	1360.44	0.201178	0.0510381	3.94172	8.08991e-05	0.002654	-	-	protein_coding	NO	NO
Whamm	371.875	0.297031	0.0753878	3.94005	8.14658e-05	0.00266414	Changed in APP models	1	protein_coding	NO	NO
Ddx5	15205.6	0.0864395	0.021985	3.93175	8.43296e-05	0.00274045	Changed in APP models	1	protein_coding	NO	NO
Gpr37l1	3694.79	-0.150195	0.0381948	-3.93233	8.41252e-05	0.00274045	Changed in APP models	2	protein_coding	NO	NO
Flywch1	4123.24	0.118663	0.0302225	3.92631	8.62586e-05	0.00279435	Changed in APP models	2	protein_coding	NO	NO
1500012F01Rik	253.672	0.404622	0.103083	3.92519	8.66605e-05	0.00279859	Changed in both APP and TAU models	6	-	NO	NO
Cdk5r2	5465.44	-0.111988	0.0285888	-3.9172	8.95845e-05	0.00288401	Changed in both APP and TAU models	2	protein_coding	NO	NO
Itih3	1042.58	0.223712	0.0571785	3.91252	9.13389e-05	0.00293136	-	-	protein_coding	NO	NO
Dock5	543.094	-0.345846	0.0884295	-3.91098	9.19228e-05	0.00294096	-	-	protein_coding	NO	NO
Phyhip	7539.15	0.102023	0.0261148	3.90671	9.35594e-05	0.00298408	-	-	protein_coding	YES	NO
Olig1	2392.79	-0.137984	0.0353296	-3.90563	9.39817e-05	0.00298833	Changed in APP models	1	protein_coding	NO	NO
Wbp1	358.55	-0.269156	0.0690522	-3.89787	9.70429e-05	0.0030762	Changed in APP models	2	protein_coding	NO	NO
Emc3	1187.9	-0.152064	0.0390911	-3.89	0.000100246	0.00316802	-	-	protein_coding	NO	NO
Elovl5	1805.16	-0.231697	0.0596324	-3.88541	0.000102155	0.00321594	-	-	protein_coding	NO	NO
Ldb1	1641.64	0.155223	0.0399557	3.88487	0.000102385	0.00321594	-	-	protein_coding	NO	NO
Gng2	3707.7	0.106418	0.0274976	3.87008	0.000108801	0.00340713	Changed in APP models	3	protein_coding	NO	NO
Nefh	3235.16	-0.2859	0.0738959	-3.86896	0.0001093	0.00341241	Changed in APP models	4	protein_coding	NO	YES
Wnk2	3759.07	0.124044	0.0320723	3.86764	0.000109894	0.00342061	Changed in APP models	1	protein_coding	YES	NO
Hist1h2bc	317.747	-0.281336	0.0729484	-3.85665	0.000114954	0.00356736	Changed in both APP and TAU models	2	protein_coding	NO	NO
Caprin1	5510.25	-0.12976	0.0336815	-3.85257	0.000116886	0.00360287	-	-	protein_coding	YES	NO
Lrrc24	405.15	-0.305833	0.0793953	-3.85203	0.000117144	0.00360287	-	-	protein_coding	NO	NO
Ubxn2b	888.104	-0.204891	0.0531862	-3.85233	0.000116999	0.00360287	Changed in both APP and TAU models	3	protein_coding	NO	NO
Mthfd1l	278.135	0.322932	0.0838767	3.85008	0.000118078	0.00362083	Changed in APP models	1	protein_coding	YES	NO
Arntl	630.45	-0.21706	0.0564121	-3.84775	0.000119209	0.0036447	Changed in APP models	1	protein_coding	NO	NO
Fabp7	582.61	-0.481696	0.125287	-3.84474	0.00012068	0.00364668	Changed in both APP and TAU models	3	protein_coding	YES	YES
Fkbp4	2261.54	-0.167774	0.0436274	-3.8456	0.000120256	0.00364668	Changed in APP models	2	protein_coding	NO	NO
Scn2b	6531.28	-0.168612	0.0438535	-3.8449	0.0001206	0.00364668	-	-	protein_coding	YES	NO
Tmem64	1110.88	-0.161575	0.042025	-3.84473	0.000120686	0.00364668	Changed in APP models	1	protein_coding	NO	NO
Trim3	2227.46	0.13297	0.0346277	3.83997	0.000123047	0.00370721	-	-	protein_coding	NO	NO
Mef2a	3965.39	0.147474	0.0384518	3.8353	0.000125412	0.00376747	Changed in APP models	4	protein_coding	NO	NO
Khdrbs3	2014.64	-0.14917	0.0389283	-3.83193	0.000127143	0.00380841	Changed in APP models	2	protein_coding	YES	NO
Arl4a	855.143	0.222328	0.0580772	3.82815	0.000129111	0.00385615	Changed in APP models	1	protein_coding	NO	NO
Hp1bp3	4830.26	0.0982145	0.0256777	3.82489	0.00013083	0.00386285	-	-	protein_coding	NO	YES
Kctd21	328.451	-0.322382	0.0842668	-3.82573	0.000130387	0.00386285	-	-	protein_coding	YES	NO
Leng8	4984.24	0.194053	0.050721	3.82589	0.0001303	0.00386285	Changed in APP models	1	protein_coding	NO	NO
Smad3	1371.74	0.149919	0.0391929	3.82516	0.000130689	0.00386285	Changed in TAU models	1	protein_coding	YES	NO
Pcnxl4	814.61	-0.170721	0.0447681	-3.81346	0.000137036	0.00403457	-	-	protein_coding	NO	NO
Zfp207	2486.3	0.134201	0.0352393	3.80827	0.00013994	0.00410836	-	-	protein_coding	NO	NO
Pabpn1	3109.33	0.165528	0.0434887	3.80622	0.000141108	0.00413089	Changed in APP models	1	protein_coding	YES	NO
Cdk5rap3	374.52	0.265019	0.0696407	3.80551	0.000141511	0.00413099	Changed in both APP and TAU models	3	protein_coding	NO	NO
Zeb2	3502.93	0.120797	0.0317572	3.80376	0.000142514	0.00414856	Changed in APP models	3	protein_coding	NO	NO
Grm3	1337.11	-0.192866	0.0507506	-3.80027	0.000144538	0.0041839	Changed in both APP and TAU models	3	protein_coding	NO	YES
Nme1	1625.86	-0.131217	0.0345265	-3.80047	0.00014442	0.0041839	-	-	protein_coding	NO	NO
Arhgef10l	960.627	0.208832	0.0549669	3.79922	0.00014515	0.00418988	Changed in both APP and TAU models	2	protein_coding	NO	NO
Cryab	1648.15	-0.24493	0.064506	-3.79702	0.000146449	0.00420807	Changed in both APP and TAU models	2	protein_coding	NO	NO
Ntsr2	1699.63	-0.180401	0.0475144	-3.79677	0.000146594	0.00420807	Changed in APP models	1	protein_coding	NO	NO
Lhpp	224.315	-0.325104	0.0857511	-3.79126	0.000149888	0.00429069	Changed in APP models	1	protein_coding	YES	YES
Cacna2d3	1875.61	-0.149358	0.039452	-3.7858	0.000153215	0.00437382	Changed in both APP and TAU models	8	protein_coding	YES	NO
Btbd17	314.362	-0.261069	0.068997	-3.78378	0.000154464	0.00438739	Changed in both APP and TAU models	3	protein_coding	YES	NO
Tmem50b	1724.23	-0.13553	0.0358199	-3.78366	0.000154539	0.00438739	Changed in APP models	1	protein_coding	YES	NO
Phf24	3661.41	0.116932	0.0309312	3.78039	0.000156581	0.00443316	Changed in both APP and TAU models	5	protein_coding	NO	YES
Kif1a	29218.3	0.0719512	0.0190396	3.77903	0.00015744	0.00444018	Changed in both APP and TAU models	3	protein_coding	YES	NO
Ltk	299.869	0.285471	0.0755485	3.77864	0.000157688	0.00444018	Changed in APP models	3	protein_coding	NO	NO
Ano3	2660.46	-0.115373	0.030546	-3.77703	0.00015871	0.00445682	Changed in both APP and TAU models	4	protein_coding	YES	NO
Camk2b	15270.2	0.0737346	0.0195372	3.77406	0.000160611	0.00449799	Changed in APP models	1	protein_coding	NO	NO
Gpcpd1	2413.4	0.133152	0.0352904	3.77302	0.000161281	0.00450454	Changed in APP models	4	protein_coding	NO	NO
Uqcrh	2118.35	-0.124078	0.0329024	-3.77111	0.000162526	0.00452707	Changed in APP models	1	protein_coding	NO	NO
Ogdhl	2125.36	-0.12421	0.0330126	-3.76251	0.000168218	0.00467304	Changed in APP models	3	protein_coding	NO	YES
Cdc42bpb	3809.14	0.108518	0.0288791	3.75768	0.000171498	0.00475136	Changed in APP models	1	protein_coding	NO	YES
Tmem88b	2231	-0.188354	0.0503102	-3.74385	0.000181219	0.00500728	Changed in both APP and TAU models	5	protein_coding	NO	NO
Glra1	426.565	-0.353543	0.0944847	-3.7418	0.000182708	0.00500824	Changed in TAU models	1	protein_coding	NO	NO
Sbno1	4133.68	-0.10615	0.0283681	-3.7419	0.000182637	0.00500824	-	-	protein_coding	NO	NO
Zc3h6	524.219	0.269445	0.0719959	3.7425	0.000182199	0.00500824	Changed in APP models	3	protein_coding	NO	NO
Gna12	1264.29	-0.198795	0.0531477	-3.74043	0.000183703	0.00501518	-	-	protein_coding	YES	NO
Sec62	4550.59	-0.0922609	0.0246679	-3.74012	0.000183932	0.00501518	-	-	protein_coding	NO	NO
Pcmt1	2045.66	-0.115351	0.0308532	-3.73869	0.000184981	0.0050305	-	-	protein_coding	NO	NO
Dym	915.051	0.157829	0.0422493	3.73565	0.00018723	0.0050783	Changed in both APP and TAU models	3	protein_coding	YES	NO
Anxa5	909.886	-0.185588	0.049726	-3.73221	0.000189804	0.00512124	Changed in both APP and TAU models	2	protein_coding	YES	YES
Fam131b	3053.75	0.129167	0.0346053	3.73258	0.000189526	0.00512124	-	-	protein_coding	YES	NO
Dpp10	3521.24	0.122591	0.0328944	3.72681	0.00019392	0.00521215	Changed in APP models	1	protein_coding	NO	YES
Nt5c3b	497.119	-0.216135	0.0580102	-3.72581	0.000194687	0.00521215	-	-	protein_coding	NO	NO
Taf9	504.589	0.228549	0.0613392	3.72599	0.000194551	0.00521215	-	-	protein_coding	NO	NO
Rph3a	9045.73	-0.114084	0.0306493	-3.72224	0.000197465	0.00527287	Changed in both APP and TAU models	4	protein_coding	NO	YES
Hsd17b12	1447	-0.144139	0.0387857	-3.71629	0.000202172	0.00538467	-	-	protein_coding	NO	NO
Nat14	683.617	-0.175261	0.0471787	-3.71483	0.00020334	0.00540184	Changed in APP models	2	protein_coding	NO	NO
Etfb	361.467	-0.250471	0.067444	-3.71376	0.000204203	0.00541085	Changed in APP models	2	protein_coding	YES	NO
Aldh6a1	1326.98	0.147675	0.039791	3.71126	0.000206229	0.00542001	Changed in TAU models	1	protein_coding	NO	NO
Atf7ip	1466.27	0.142787	0.0384925	3.70947	0.000207695	0.00542001	Changed in APP models	3	protein_coding	YES	NO
Cry1	416.955	0.236887	0.0638209	3.71174	0.000205841	0.00542001	Changed in both APP and TAU models	3	protein_coding	YES	NO
Ddah1	2212.69	-0.147848	0.0398551	-3.70964	0.000207557	0.00542001	Changed in APP models	2	protein_coding	YES	NO
Hspa2	724.724	0.257972	0.0695015	3.71175	0.000205833	0.00542001	Changed in APP models	1	protein_coding	NO	YES
Ywhag	20252.9	-0.103664	0.0279429	-3.70983	0.000207399	0.00542001	Changed in APP models	1	protein_coding	NO	NO
Dock7	1066.31	0.172295	0.0464845	3.7065	0.00021014	0.00546999	Changed in TAU models	1	protein_coding	NO	NO
Ugt8a	2421.07	-0.482852	0.130357	-3.70407	0.000212169	0.00550894	Changed in APP models	2	protein_coding	NO	NO
Sacm1l	2181.04	-0.121173	0.0327791	-3.69666	0.000218452	0.00565785	Changed in APP models	1	protein_coding	NO	NO
Bdnf	684.072	-0.25506	0.0690288	-3.69498	0.0002199	0.00568113	Changed in both APP and TAU models	2	protein_coding	NO	NO
Chpf2	833.642	0.215005	0.0582127	3.69344	0.000221239	0.00570145	-	-	protein_coding	NO	NO
Brd2	3413.93	0.103267	0.0279891	3.68956	0.000224643	0.00573199	Changed in APP models	2	protein_coding	YES	NO
Gda	4653.09	0.130824	0.0354548	3.68988	0.000224357	0.00573199	Changed in both APP and TAU models	3	protein_coding	YES	YES
Nap1l5	8760.4	0.104529	0.0283225	3.69068	0.000223654	0.00573199	-	-	protein_coding	NO	NO
Sytl2	1161.16	0.20287	0.0549722	3.69042	0.000223885	0.00573199	Changed in both APP and TAU models	4	protein_coding	NO	NO
Irak1	997.582	0.154284	0.0418402	3.68746	0.000226503	0.00575187	-	-	protein_coding	NO	NO
Lsm11	883.347	-0.186163	0.0505024	-3.68621	0.000227618	0.00575187	Changed in both APP and TAU models	3	protein_coding	NO	NO
Slc7a1	1127.9	-0.174618	0.0473583	-3.68717	0.000226763	0.00575187	Changed in both APP and TAU models	2	protein_coding	NO	NO
Usp48	2157.45	0.14583	0.0395613	3.68618	0.000227648	0.00575187	Changed in APP models	1	protein_coding	NO	NO
Fbxl5	1909.76	0.13762	0.0373549	3.68411	0.000229503	0.00578459	-	-	protein_coding	NO	NO
Hspd1	2631.91	-0.129992	0.035305	-3.68197	0.000231439	0.00579101	-	-	protein_coding	NO	YES
Pknox2	923.262	0.166464	0.0452001	3.68282	0.00023067	0.00579101	Changed in both APP and TAU models	2	protein_coding	NO	NO
Sccpdh	1450.74	-0.143698	0.0390274	-3.68198	0.000231431	0.00579101	-	-	protein_coding	YES	NO
Atp1b2	14044.2	-0.1242	0.0337443	-3.68063	0.000232661	0.00580754	Changed in both APP and TAU models	3	protein_coding	YES	YES
C1qa	491.567	-0.210377	0.0571795	-3.67923	0.000233939	0.0058122	Changed in both APP and TAU models	18	protein_coding	YES	NO
Unc13a	7390.6	-0.117597	0.0319627	-3.67919	0.000233973	0.0058122	Changed in APP models	1	protein_coding	YES	NO
Psmb7	1524.43	0.150656	0.0410253	3.67227	0.00024041	0.0059358	Changed in both APP and TAU models	2	protein_coding	NO	NO
Sulf2	2182.32	-0.128103	0.0348866	-3.67199	0.000240672	0.0059358	Changed in both APP and TAU models	4	protein_coding	NO	NO
Trappc9	1373.07	0.135584	0.0369136	3.67301	0.000239713	0.0059358	Changed in APP models	2	protein_coding	YES	NO
Sqle	1209.01	-0.209842	0.057201	-3.6685	0.000243977	0.00600299	Changed in APP models	7	protein_coding	YES	NO
Syt13	4319.86	-0.106402	0.029017	-3.6669	0.000245513	0.00602644	-	-	protein_coding	NO	NO
Gng11	195.866	-0.345259	0.0941888	-3.66561	0.000246754	0.00604254	Changed in APP models	1	protein_coding	NO	NO
Ehbp1	1241.84	0.139554	0.0380798	3.66478	0.000247548	0.00604488	Changed in APP models	2	protein_coding	NO	NO
Tbc1d19	624.657	-0.201866	0.05509	-3.6643	0.000248019	0.00604488	Changed in APP models	2	protein_coding	NO	NO
Tmem229b	993.865	-0.165806	0.0452593	-3.66347	0.000248817	0.00605007	Changed in APP models	1	protein_coding	NO	NO
Prelp	449.651	-0.334653	0.091386	-3.66197	0.00025028	0.00607134	-	-	protein_coding	NO	NO
Vps11	1318.02	0.184719	0.0504738	3.65969	0.000252518	0.0061113	-	-	protein_coding	YES	NO
Fam76b	478.811	0.270761	0.0740584	3.65605	0.000256134	0.00618432	Changed in APP models	1	protein_coding	NO	NO
Cux2	1524.45	0.130525	0.0357421	3.65184	0.000260366	0.00627184	Changed in APP models	2	protein_coding	NO	NO
Itpka	1677.15	0.145506	0.0399429	3.64283	0.000269653	0.00648044	Changed in APP models	3	protein_coding	NO	NO
Spata7	349.333	0.258097	0.0708806	3.64129	0.000271273	0.00650426	Changed in APP models	3	protein_coding	NO	NO
Abcb9	843.62	-0.164911	0.0453178	-3.639	0.000273701	0.00651718	-	-	protein_coding	NO	NO
Acss2	947.577	-0.201043	0.0552338	-3.63985	0.0002728	0.00651718	Changed in APP models	1	protein_coding	YES	NO
Mapk8ip1	6854.84	-0.10764	0.0295795	-3.639	0.000273704	0.00651718	-	-	protein_coding	YES	NO
Flot1	1289.34	0.164558	0.0452762	3.63453	0.000278488	0.00661585	Changed in TAU models	1	protein_coding	YES	NO
Serf2	575.748	-0.198352	0.0546005	-3.63278	0.000280383	0.0066456	Changed in TAU models	1	protein_coding	NO	NO
Sod3	238.909	-0.304327	0.083807	-3.63128	0.000282021	0.00666913	Changed in both APP and TAU models	3	protein_coding	YES	NO
Evc2	302.653	0.250171	0.0689268	3.62952	0.000283944	0.00669927	Changed in both APP and TAU models	4	protein_coding	NO	NO
Usp7	3691.77	0.104217	0.0287268	3.62786	0.000285784	0.00672731	Changed in APP models	1	protein_coding	YES	NO
Trit1	248.128	0.288545	0.079549	3.62726	0.000286443	0.0067275	-	-	protein_coding	NO	NO
Dusp19	239.153	-0.305657	0.0842961	-3.62599	0.000287852	0.00674527	Changed in APP models	3	protein_coding	NO	NO
Ccni	4595.85	-0.0856054	0.0236286	-3.62295	0.000291257	0.00679565	Changed in APP models	2	protein_coding	NO	NO
Rmdn3	1040.96	-0.154199	0.0425622	-3.6229	0.000291317	0.00679565	Changed in TAU models	2	protein_coding	NO	NO
Man2b1	864.012	0.175771	0.0485373	3.62136	0.000293058	0.00682086	Changed in both APP and TAU models	15	protein_coding	YES	NO
Cadm3	9802.71	0.073152	0.0202283	3.61632	0.000298821	0.00693935	Changed in APP models	2	protein_coding	NO	YES
Rpl3	5192.86	0.111223	0.0307781	3.61371	0.000301848	0.00699395	Changed in both APP and TAU models	5	protein_coding	NO	NO
Slc7a8	1498.92	0.144869	0.0401	3.61269	0.000303036	0.00700577	Changed in APP models	1	protein_coding	YES	NO
Scn3a	1398.07	0.150286	0.0416207	3.61084	0.000305202	0.00704009	Changed in APP models	1	protein_coding	NO	NO
Acox3	572.905	0.225665	0.0625192	3.60954	0.000306741	0.00704034	Changed in both APP and TAU models	3	protein_coding	YES	NO
Mien1	521.617	-0.199423	0.0552681	-3.60829	0.000308227	0.00704034	-	-	protein_coding	YES	NO
Pbx1	4903.66	0.0946746	0.0262238	3.61025	0.0003059	0.00704034	Changed in APP models	3	protein_coding	NO	NO
Prkaa2	1151.08	0.14529	0.0402694	3.60796	0.000308619	0.00704034	Changed in APP models	2	protein_coding	NO	NO
Snrnp70	6292.18	0.137555	0.0381191	3.60855	0.00030791	0.00704034	Changed in APP models	1	protein_coding	NO	NO
Ncdn	18916.1	0.0854179	0.0236958	3.60477	0.000312435	0.00711169	-	-	protein_coding	NO	YES
Padi2	801.891	-0.235865	0.0654511	-3.60369	0.000313734	0.00711308	Changed in both APP and TAU models	7	protein_coding	NO	YES
Zfp318	1524.24	0.128957	0.035786	3.60357	0.000313873	0.00711308	Changed in APP models	2	protein_coding	NO	NO
Vamp2	18394.4	0.0803206	0.0223304	3.59692	0.000322012	0.00728156	Changed in APP models	3	protein_coding	YES	YES
Slc23a2	4210.83	0.125153	0.0348057	3.59576	0.000323452	0.00728224	-	-	protein_coding	YES	NO
Snx4	764.603	0.181241	0.0504005	3.59602	0.000323128	0.00728224	Changed in APP models	2	protein_coding	YES	NO
Peg3	7624.03	0.108725	0.0302512	3.59407	0.000325549	0.00731354	Changed in both APP and TAU models	3	protein_coding	NO	NO
AW554918	319.006	0.260497	0.0726041	3.5879	0.000333347	0.00746761	Changed in APP models	3	protein_coding	NO	NO
Mt3	1958.08	-0.170625	0.0475684	-3.58694	0.000334576	0.00746761	Changed in both APP and TAU models	2	protein_coding	YES	NO
St6galnac6	1714.45	0.144256	0.0402136	3.58723	0.000334203	0.00746761	Changed in TAU models	1	protein_coding	NO	NO
Glyr1	3548.2	0.0983781	0.0274464	3.58438	0.000337881	0.00751712	Changed in APP models	1	protein_coding	NO	NO
Lap3	816.681	-0.203066	0.0566841	-3.58242	0.000340431	0.00751712	Changed in TAU models	2	protein_coding	YES	NO
Mrpl34	204.837	-0.312664	0.087262	-3.58305	0.000339605	0.00751712	-	-	protein_coding	NO	NO
Panx2	1966.59	-0.150788	0.0420857	-3.58288	0.00033983	0.00751712	Changed in both APP and TAU models	2	protein_coding	NO	NO
Paqr4	836.106	-0.162602	0.0453849	-3.58273	0.000340017	0.00751712	-	-	protein_coding	NO	NO
Elac1	833.015	0.183392	0.0512616	3.57757	0.000346809	0.00763522	-	-	protein_coding	YES	NO
Nek1	1108.39	-0.157947	0.0441535	-3.57723	0.000347257	0.00763522	Changed in APP models	2	protein_coding	NO	NO
Cntn2	4600.37	-0.10045	0.0281091	-3.57357	0.000352147	0.00771682	Changed in APP models	2	protein_coding	YES	NO
S1pr5	381.461	-0.232257	0.0649972	-3.57334	0.000352461	0.00771682	Changed in both APP and TAU models	4	protein_coding	YES	NO
Aldh1a1	1641.78	-0.190156	0.0533237	-3.56607	0.000362369	0.00791695	Changed in APP models	1	protein_coding	NO	NO
Dusp6	871.331	-0.248567	0.0697326	-3.56457	0.000364455	0.00794573	Changed in APP models	5	protein_coding	NO	NO
Hmgcr	2204.46	-0.191817	0.0538345	-3.56309	0.000366508	0.00797368	Changed in TAU models	1	protein_coding	YES	NO
Pabpc4	470.862	-0.23125	0.0649521	-3.56032	0.000370405	0.00804152	-	-	protein_coding	NO	NO
Cep83os	533.689	0.205658	0.0578052	3.55778	0.000374002	0.00808565	Changed in both APP and TAU models	4	lincRNA	NO	NO
Prr13	578.175	-0.214658	0.0603276	-3.5582	0.000373403	0.00808565	Changed in APP models	1	protein_coding	NO	NO
Klhl23	1316.58	0.164125	0.0461556	3.5559	0.000376688	0.00809291	Changed in TAU models	1	protein_coding	NO	NO
Mnt	907.421	0.163445	0.0459563	3.55654	0.000375777	0.00809291	-	-	protein_coding	YES	NO
Zfp687	765.091	0.225124	0.0633011	3.55639	0.000375986	0.00809291	-	-	protein_coding	NO	NO
2010300C02Rik	3960.7	0.141898	0.0399632	3.55073	0.000384166	0.00823645	Changed in both APP and TAU models	3	protein_coding	NO	NO
Acot11	879.103	-0.226477	0.0638021	-3.54968	0.000385702	0.00825226	Changed in APP models	1	protein_coding	NO	NO
D17Wsu92e	4850.38	-0.0973605	0.027439	-3.54826	0.000387788	0.00827975	Changed in TAU models	1	protein_coding	NO	NO
Abhd6	870.463	-0.160993	0.0453952	-3.54648	0.00039042	0.00830177	-	-	protein_coding	YES	NO
Ahsa1	1641.4	-0.156406	0.0441086	-3.54593	0.000391229	0.00830177	Changed in APP models	1	protein_coding	NO	NO
Idi1	199.195	-0.338015	0.0953158	-3.54626	0.000390743	0.00830177	-	-	protein_coding	YES	NO
Setd8	832.649	-0.176852	0.0498858	-3.54515	0.000392397	0.00830949	-	-	protein_coding	NO	NO
Rab3c	12422.6	-0.112535	0.0317687	-3.54233	0.000396606	0.00838145	Changed in both APP and TAU models	2	protein_coding	NO	NO
Sh3rf1	807.149	0.164755	0.0465473	3.53952	0.00040086	0.00845406	Changed in APP models	2	protein_coding	YES	NO
Ezh1	1296.14	0.139435	0.0394724	3.53247	0.000411693	0.0086507	-	-	protein_coding	NO	NO
Rec8	195.859	0.335829	0.0950719	3.53237	0.000411859	0.0086507	-	-	protein_coding	NO	NO
Ist1	1188.17	0.148422	0.0420395	3.53053	0.000414721	0.00868687	-	-	protein_coding	NO	NO
Lrrcc1	596.191	0.223254	0.0632414	3.53019	0.000415262	0.00868687	Changed in APP models	3	protein_coding	NO	NO
Fryl	2258.77	0.125974	0.0356925	3.52943	0.000416453	0.00869419	Changed in APP models	2	protein_coding	NO	NO
Sbf2	1582.82	0.131239	0.037199	3.52803	0.00041866	0.00872265	-	-	protein_coding	YES	NO
Clip4	1328.34	0.151247	0.0428842	3.52688	0.000420495	0.00874325	Changed in APP models	1	protein_coding	NO	NO
Calm1	49284.8	-0.0634009	0.0179833	-3.52554	0.000422627	0.00876054	Changed in TAU models	1	protein_coding	YES	NO
Scly	286.376	-0.304491	0.0863734	-3.52529	0.000423022	0.00876054	-	-	protein_coding	NO	NO
9530082P21Rik	1838.22	0.119595	0.0339357	3.52417	0.000424811	0.00878	Changed in APP models	1	lincRNA	NO	NO
Celsr2	6308.43	0.0942455	0.0267725	3.52024	0.000431154	0.0088933	Changed in both APP and TAU models	3	protein_coding	NO	NO
Mgea5	4851.27	-0.12123	0.0344707	-3.51689	0.000436638	0.00895431	-	-	protein_coding	YES	NO
Sparc	10225.5	0.111335	0.0316541	3.51725	0.000436038	0.00895431	Changed in APP models	4	protein_coding	NO	NO
Tnk2	4406.32	0.0966712	0.0274881	3.51684	0.000436711	0.00895431	Changed in both APP and TAU models	2	protein_coding	NO	NO
Zfp956	368.152	0.263882	0.0750944	3.514	0.000441409	0.00903272	Changed in APP models	1	protein_coding	NO	NO
Cdkl1	280.57	0.255221	0.0726621	3.51244	0.000444011	0.00906801	Changed in both APP and TAU models	2	protein_coding	NO	NO
Firre	1448.34	0.185251	0.052841	3.50583	0.000455186	0.00925964	-	-	processed_transcript	NO	NO
Pdia3	3834.28	-0.188436	0.0537454	-3.50609	0.000454739	0.00925964	Changed in TAU models	1	protein_coding	NO	YES
Agt	1313.72	0.327049	0.0933423	3.50376	0.000458747	0.00929547	-	-	protein_coding	NO	NO
Las1l	874.877	0.186546	0.0532341	3.50426	0.000457881	0.00929547	Changed in APP models	1	protein_coding	NO	NO
Gmeb2	490.496	0.198522	0.0567072	3.50083	0.00046381	0.00937967	Changed in TAU models	1	protein_coding	NO	NO
Synpo	3112.15	0.125864	0.0359668	3.49945	0.000466211	0.00940982	Changed in TAU models	1	protein_coding	YES	YES
Unc5b	1081.07	-0.23288	0.0665598	-3.4988	0.000467353	0.00941448	Changed in APP models	1	protein_coding	NO	NO
Gfod1	2637.65	-0.119912	0.0343008	-3.49591	0.000472453	0.0094987	Changed in TAU models	2	protein_coding	NO	NO
A230057D06Rik	310.559	0.294543	0.0843179	3.49324	0.000477203	0.00950695	-	-	-	NO	NO
Abca1	1346.59	0.167117	0.0478421	3.49309	0.000477463	0.00950695	Changed in both APP and TAU models	7	protein_coding	YES	NO
Aldh7a1	1248.8	-0.172734	0.0494457	-3.49341	0.000476891	0.00950695	Changed in APP models	2	protein_coding	NO	NO
C330006A16Rik	1218.57	-0.132829	0.0380195	-3.49372	0.000476348	0.00950695	-	-	lincRNA	NO	NO
Ncan	4761.74	-0.109027	0.0311987	-3.4946	0.000474781	0.00950695	Changed in APP models	1	protein_coding	NO	YES
Pigq	1863.66	-0.132975	0.0381464	-3.48592	0.000490441	0.00974657	-	-	protein_coding	NO	NO
Laptm4b	1376.87	-0.13193	0.0378746	-3.48334	0.000495205	0.00980439	Changed in APP models	1	protein_coding	NO	NO
Tiam1	3225.16	0.106384	0.0305411	3.48331	0.000495248	0.00980439	Changed in TAU models	1	protein_coding	NO	NO
Ube2e2	942.907	0.147698	0.0424682	3.47786	0.000505443	0.00998709	Changed in TAU models	1	protein_coding	NO	NO
Ctps2	842.907	0.167206	0.0481028	3.47602	0.000508913	0.0100174	Changed in TAU models	1	protein_coding	NO	NO
Dennd6b	1217.57	0.245437	0.0706013	3.47638	0.000508237	0.0100174	Changed in APP models	3	protein_coding	NO	NO
Fahd2a	203.368	0.304946	0.0879058	3.46901	0.000522387	0.010263	Changed in APP models	1	protein_coding	NO	NO
Bicd2	1950.46	-0.129546	0.0373699	-3.46659	0.000527112	0.0103166	-	-	protein_coding	NO	NO
Psme1	424.679	0.253946	0.0732501	3.46684	0.000526622	0.0103166	Changed in both APP and TAU models	2	protein_coding	YES	YES
Tubg2	744.178	0.191209	0.055168	3.46594	0.000528375	0.0103218	Changed in both APP and TAU models	4	protein_coding	NO	NO
Neb	238.798	0.347253	0.100315	3.46163	0.000536909	0.0104687	Changed in APP models	2	protein_coding	NO	NO
Clstn3	8120.75	-0.0926382	0.0267661	-3.46103	0.000538119	0.0104725	Changed in TAU models	1	protein_coding	NO	NO
Wwc1	1494.48	-0.149197	0.0432118	-3.4527	0.000555006	0.0107809	Changed in TAU models	1	protein_coding	NO	NO
Meis2	2913.74	0.136679	0.0396386	3.44813	0.000564473	0.0109122	Changed in APP models	2	protein_coding	NO	NO
Tmem231	252.749	-0.296894	0.0861011	-3.44821	0.000564319	0.0109122	-	-	protein_coding	NO	NO
Tuba4a	5814.74	-0.114811	0.0332986	-3.44791	0.000564932	0.0109122	Changed in APP models	2	protein_coding	NO	YES
Pkp4	5989.03	-0.133399	0.0387049	-3.44656	0.000567773	0.0109466	Changed in APP models	3	protein_coding	NO	NO
Plod1	586.879	-0.259137	0.0752294	-3.44463	0.000571842	0.0110045	Changed in TAU models	1	protein_coding	NO	NO
Ctso	593.159	0.20335	0.0590615	3.44302	0.000575262	0.0110497	Changed in TAU models	1	protein_coding	NO	NO
Zfp46	862.176	0.232532	0.067558	3.44196	0.000577511	0.0110723	Changed in APP models	2	protein_coding	NO	NO
B930041F14Rik	536.194	0.229359	0.0666542	3.44104	0.000579489	0.0110867	Changed in APP models	2	protein_coding	NO	NO
Nsg2	9042.34	0.105322	0.0306116	3.44061	0.000580407	0.0110867	-	-	protein_coding	YES	NO
Hexa	768.041	-0.18117	0.0526966	-3.43799	0.000586053	0.0111739	Changed in both APP and TAU models	13	protein_coding	YES	NO
Ctc1	659.009	0.18715	0.0544536	3.43688	0.000588461	0.0111992	-	-	protein_coding	YES	NO
Arrb2	768.464	0.159282	0.0463574	3.43595	0.000590472	0.0112168	Changed in APP models	2	protein_coding	NO	NO
Rnmt	1534.27	0.138026	0.0401825	3.43498	0.000592591	0.0112364	-	-	protein_coding	YES	NO
Akap9	3479.38	0.103632	0.030195	3.4321	0.000598933	0.0113358	Changed in APP models	2	protein_coding	NO	NO
A430105I19Rik	197.108	0.306161	0.0893187	3.42774	0.000608637	0.0114984	Changed in APP models	1	protein_coding	NO	NO
Adamtsl4	249.478	-0.365567	0.106683	-3.42666	0.000611053	0.0115089	Changed in TAU models	1	protein_coding	NO	NO
Bsg	6362.81	-0.11226	0.032786	-3.42404	0.000616986	0.0115089	Changed in TAU models	1	protein_coding	NO	NO
Gpd2	2667.12	-0.129885	0.0379224	-3.42501	0.000614775	0.0115089	Changed in APP models	2	protein_coding	YES	NO
Ldha	3308.26	-0.150342	0.0439059	-3.42419	0.000616637	0.0115089	Changed in both APP and TAU models	3	protein_coding	YES	YES
Npr3	302.571	0.254649	0.0743517	3.42492	0.000614981	0.0115089	-	-	protein_coding	NO	NO
Slc2a3	2955.93	0.104876	0.0306264	3.42437	0.000616218	0.0115089	Changed in APP models	1	protein_coding	NO	YES
Tspyl4	12246.6	-0.115129	0.0336173	-3.42469	0.000615505	0.0115089	-	-	protein_coding	NO	NO
Ccdc106	431.463	0.220924	0.0645934	3.42023	0.000625687	0.0116502	Changed in APP models	3	protein_coding	NO	NO
Ube2v2	719.207	-0.188328	0.0551239	-3.41644	0.000634455	0.0117922	Changed in APP models	1	protein_coding	YES	NO
Scd1	5703.87	-0.133457	0.0391144	-3.41197	0.000644947	0.0119657	Changed in APP models	1	protein_coding	NO	NO
Usp24	2469.94	0.113801	0.0333737	3.40989	0.000649884	0.0120357	-	-	protein_coding	YES	NO
Hadha	1428.14	-0.128592	0.0377807	-3.40365	0.000664914	0.01227	Changed in both APP and TAU models	2	protein_coding	NO	NO
Sez6l2	7885.58	-0.125235	0.036789	-3.40413	0.000663744	0.01227	-	-	protein_coding	NO	NO
Eif4b	4275.96	0.110352	0.0324354	3.40222	0.00066841	0.0123126	-	-	protein_coding	YES	NO
Foxp1	2566.34	0.0996588	0.0293463	3.39596	0.000683883	0.0125752	Changed in APP models	2	protein_coding	NO	NO
Cpne9	773.362	-0.196895	0.0579929	-3.39515	0.000685901	0.0125899	Changed in both APP and TAU models	3	protein_coding	NO	NO
Ubfd1	1492.45	-0.126869	0.0373834	-3.39371	0.000689523	0.0126339	Changed in APP models	3	protein_coding	YES	NO
Stmn3	5294.95	-0.101421	0.0298994	-3.39208	0.000693652	0.0126871	Changed in TAU models	1	protein_coding	NO	NO
C4b	437.185	0.253415	0.0747377	3.39073	0.000697074	0.0127272	Changed in both APP and TAU models	16	protein_coding	YES	NO
Tango2	975.439	-0.189726	0.0559913	-3.3885	0.000702768	0.0128085	-	-	protein_coding	YES	NO
Ddo	199.763	-0.304182	0.0898216	-3.38651	0.000707884	0.012879	Changed in TAU models	1	protein_coding	NO	NO
P4ha1	979.582	-0.332126	0.0981248	-3.38473	0.000712477	0.0129208	Changed in APP models	2	protein_coding	YES	NO
Shisa4	1489.34	-0.12203	0.0360538	-3.38465	0.000712683	0.0129208	-	-	protein_coding	NO	NO
Trmu	217.188	0.296364	0.0876215	3.38232	0.000718751	0.013008	Changed in APP models	2	protein_coding	NO	NO
Emp2	422.064	-0.216222	0.0639409	-3.38159	0.000720668	0.0130199	Changed in APP models	2	protein_coding	NO	NO
Lats2	755.776	-0.169798	0.0502214	-3.38099	0.000722258	0.0130259	Changed in APP models	2	protein_coding	NO	NO
Grik5	3903.72	0.123475	0.0365456	3.37866	0.000728393	0.0131136	Changed in APP models	1	protein_coding	NO	NO
Vwf	362.702	0.248939	0.0736924	3.37808	0.000729939	0.0131186	Changed in APP models	1	protein_coding	NO	NO
Cdk17	3622.2	0.0902412	0.026725	3.37666	0.000733712	0.0131407	Changed in APP models	3	protein_coding	NO	NO
Fry	4990.42	0.0988382	0.0292677	3.37704	0.000732692	0.0131407	Changed in both APP and TAU models	3	protein_coding	NO	NO
Kcnj10	7112.07	-0.251472	0.0745083	-3.37509	0.000737904	0.0131751	Changed in APP models	2	protein_coding	NO	NO
Pitpnm2	5057.84	0.110836	0.0328404	3.37499	0.000738186	0.0131751	Changed in both APP and TAU models	2	protein_coding	NO	NO
Paqr8	4366.38	-0.107151	0.0317732	-3.37236	0.000745266	0.0132786	Changed in APP models	2	protein_coding	NO	NO
Car8	4823.14	-0.1511	0.0448593	-3.36831	0.00075631	0.0134522	Changed in TAU models	2	protein_coding	NO	NO
Kcnt1	3028.83	0.160159	0.0475737	3.36655	0.000761148	0.0134918	Changed in APP models	1	protein_coding	YES	NO
Rnasel	244.591	0.297224	0.088276	3.36699	0.000759943	0.0134918	Changed in both APP and TAU models	3	protein_coding	NO	NO
Mrfap1	3686.64	-0.0959283	0.0285089	-3.36485	0.000765852	0.0135519	Changed in APP models	2	protein_coding	NO	NO
Dcaf7	5141.58	0.0976385	0.0290467	3.36144	0.000775383	0.0136737	-	-	protein_coding	NO	NO
Plcxd2	3122.36	-0.145499	0.0432806	-3.36177	0.000774446	0.0136737	Changed in APP models	4	protein_coding	NO	NO
Lingo3	797.642	-0.158882	0.047309	-3.35839	0.000783966	0.0138015	Changed in APP models	1	protein_coding	NO	NO
Iqgap2	663.421	0.178677	0.0532109	3.35791	0.000785353	0.0138025	Changed in both APP and TAU models	6	protein_coding	YES	NO
Gpr17	1438.97	-0.194379	0.0579209	-3.35594	0.000790948	0.0138537	Changed in TAU models	1	protein_coding	NO	NO
Kif5b	7310.01	-0.126431	0.0376693	-3.35634	0.000789806	0.0138537	Changed in APP models	1	protein_coding	NO	NO
Vgf	4617.37	-0.147922	0.0441047	-3.35389	0.000796833	0.0139331	Changed in both APP and TAU models	3	protein_coding	YES	YES
Ccdc74a	273.328	0.27478	0.0819638	3.35246	0.000800979	0.013982	Changed in APP models	2	protein_coding	NO	NO
Sepn1	544.317	-0.186956	0.0558028	-3.3503	0.000807246	0.0140676	Changed in APP models	2	protein_coding	NO	NO
Slco1a4	1101.43	0.150455	0.0449729	3.34546	0.000821463	0.0142912	Changed in both APP and TAU models	2	protein_coding	NO	NO
Spry4	350.497	-0.242826	0.0726057	-3.34445	0.000824472	0.0143195	-	-	protein_coding	NO	NO
Gap43	3569.05	-0.105021	0.0314146	-3.34306	0.000828597	0.0143429	Changed in APP models	1	protein_coding	YES	YES
Sp9	226.315	0.321394	0.0961328	3.34323	0.000828083	0.0143429	-	-	protein_coding	NO	NO
Dnm2	1333.09	0.146048	0.0437196	3.34057	0.000836073	0.014424	Changed in both APP and TAU models	2	protein_coding	YES	NO
Tra2a	1242.47	-0.189921	0.0568522	-3.3406	0.000835964	0.014424	Changed in both APP and TAU models	2	protein_coding	YES	NO
Msl1	3158	-0.121767	0.0364841	-3.33755	0.000845219	0.0145575	Changed in TAU models	1	protein_coding	NO	NO
Trmt1l	548.785	-0.185163	0.0555297	-3.3345	0.000854536	0.0146935	-	-	protein_coding	NO	NO
Oxct1	5861.63	-0.117279	0.0351777	-3.33389	0.000856408	0.0147012	-	-	protein_coding	YES	YES
Lta4h	677.367	0.178457	0.0535361	3.33339	0.000857935	0.014703	-	-	protein_coding	YES	YES
Ctsd	5106.49	-0.0896487	0.0269056	-3.33197	0.000862324	0.0147537	Changed in both APP and TAU models	19	protein_coding	YES	YES
Fam19a1	640.183	-0.190253	0.0571203	-3.33075	0.000866134	0.0147944	Changed in both APP and TAU models	4	protein_coding	NO	NO
Tmco3	701.493	-0.178594	0.0536574	-3.32841	0.000873439	0.0148946	Changed in both APP and TAU models	4	protein_coding	NO	NO
Ccar1	1559.89	0.128245	0.0385398	3.3276	0.000875962	0.014913	-	-	protein_coding	YES	NO
S100b	3081.55	-0.139256	0.0418937	-3.32404	0.000887247	0.0150803	Changed in both APP and TAU models	2	protein_coding	YES	YES
Gm13375	192.571	0.314004	0.0945456	3.32119	0.00089633	0.0152097	Changed in both APP and TAU models	3	antisense	NO	NO
Dpcd	488.063	-0.186496	0.056176	-3.31984	0.000900682	0.0152584	Changed in APP models	1	protein_coding	NO	NO
Hras	1440.68	-0.138942	0.0419118	-3.31512	0.000916044	0.0154933	-	-	protein_coding	YES	NO
Pou6f1	2380.01	0.117304	0.0354013	3.31356	0.000921178	0.0155547	Changed in TAU models	1	protein_coding	NO	NO
Npepps	3621.92	-0.11964	0.0361512	-3.30943	0.000934869	0.0157601	-	-	protein_coding	NO	YES
Map3k10	3115.75	-0.089525	0.0270654	-3.30772	0.000940583	0.0158306	Changed in TAU models	1	protein_coding	YES	NO
Taf13	407.982	-0.21131	0.063939	-3.30488	0.00095018	0.0159661	-	-	protein_coding	NO	NO
BC005624	1008.76	-0.132058	0.039973	-3.30369	0.000954221	0.015982	Changed in APP models	1	protein_coding	NO	NO
Map2	17043.6	-0.0670798	0.0203043	-3.30373	0.00095408	0.015982	Changed in both APP and TAU models	3	protein_coding	YES	YES
Pnck	969.825	0.161761	0.048975	3.30294	0.00095677	0.0159988	Changed in both APP and TAU models	6	protein_coding	YES	NO
Crmp1	3334.8	0.0915955	0.0277355	3.30246	0.000958411	0.0160004	-	-	protein_coding	NO	YES
Gria2	14659.7	0.0907225	0.0274907	3.30011	0.000966461	0.0161087	Changed in both APP and TAU models	3	protein_coding	YES	YES
Ift172	1341.4	-0.153303	0.046479	-3.29834	0.000972595	0.0161398	Changed in APP models	1	protein_coding	NO	NO
Map1lc3b	2527.06	-0.115802	0.0351123	-3.29805	0.000973596	0.0161398	Changed in APP models	2	protein_coding	NO	NO
Map1s	894.889	0.160637	0.0487105	3.29779	0.000974481	0.0161398	Changed in APP models	1	protein_coding	NO	NO
Scd2	37803.1	-0.104076	0.0315597	-3.29777	0.000974575	0.0161398	Changed in APP models	1	protein_coding	NO	NO
Shisa8	260.994	0.257421	0.0780843	3.29671	0.000978259	0.0161749	-	-	protein_coding	NO	NO
Dgkk	230.056	-0.324252	0.0984225	-3.29449	0.000986017	0.0162253	-	-	protein_coding	NO	NO
Itgb5	721.464	-0.165212	0.0501374	-3.29519	0.000983544	0.0162253	Changed in both APP and TAU models	11	protein_coding	YES	NO
Pfkp	4579.85	-0.0802155	0.0243477	-3.29458	0.000985675	0.0162253	Changed in both APP and TAU models	3	protein_coding	NO	NO
Stk40	677.757	-0.200581	0.0609715	-3.28976	0.00100274	0.0164742	Changed in APP models	1	protein_coding	NO	NO
Coro6	554.741	0.238769	0.0726123	3.28827	0.00100804	0.0165351	Changed in APP models	2	protein_coding	NO	NO
Hmgb3	311.765	0.300614	0.0914361	3.2877	0.00101011	0.0165428	-	-	protein_coding	NO	NO
Mest	723.484	0.173148	0.0526835	3.28656	0.00101419	0.0165782	Changed in APP models	1	protein_coding	NO	NO
Vps13a	1865.27	0.163169	0.0496528	3.2862	0.00101548	0.0165782	Changed in both APP and TAU models	3	protein_coding	YES	NO
Eif2ak2	181.164	0.335883	0.102252	3.28487	0.00102029	0.0166304	Changed in both APP and TAU models	6	protein_coding	YES	NO
Gprasp2	2942.29	0.105376	0.0320916	3.28359	0.00102493	0.0166535	-	-	protein_coding	NO	NO
Znf512b	1465.3	0.171476	0.05222	3.28373	0.00102445	0.0166535	Changed in APP models	1	protein_coding	NO	NO
Ccdc127	1329.41	-0.136842	0.0417087	-3.2809	0.00103475	0.0167603	Changed in APP models	1	protein_coding	NO	NO
Pcmtd1	2478.26	-0.101393	0.0309007	-3.28125	0.00103347	0.0167603	Changed in APP models	2	protein_coding	YES	NO
Ggcx	355.041	-0.224218	0.0683497	-3.28045	0.0010364	0.0167609	Changed in APP models	1	protein_coding	NO	NO
2010107E04Rik	867.837	-0.150741	0.0459665	-3.27936	0.00104043	0.0167734	Changed in APP models	2	protein_coding	NO	NO
Rcor3	450.321	0.21185	0.0645957	3.27963	0.00103943	0.0167734	-	-	protein_coding	NO	NO
Ube2n	2555.2	-0.10771	0.0328542	-3.27843	0.00104385	0.0167763	Changed in APP models	1	protein_coding	YES	NO
Vstm2a	2142.22	0.104031	0.0317288	3.27877	0.00104262	0.0167763	-	-	protein_coding	NO	NO
Myh14	1163.16	-0.186492	0.0569743	-3.27326	0.00106314	0.0170598	-	-	protein_coding	NO	NO
Dynll2	12197	-0.0791988	0.0242081	-3.27158	0.00106947	0.0171348	-	-	protein_coding	NO	YES
Stau2	1968.52	-0.113746	0.0347862	-3.26986	0.00107601	0.0171862	Changed in APP models	2	protein_coding	NO	NO
Syngr3	2124.46	-0.120505	0.0368491	-3.27023	0.00107459	0.0171862	Changed in APP models	1	protein_coding	NO	YES
Dcaf6	1721.86	0.112087	0.0342892	3.26888	0.00107975	0.0172193	-	-	protein_coding	NO	NO
Atg2b	1891.69	0.11868	0.0363324	3.2665	0.00108884	0.0173376	-	-	protein_coding	NO	NO
Bclaf1	3314.33	0.122017	0.0373657	3.26547	0.00109281	0.017374	Changed in APP models	2	protein_coding	NO	NO
Pan3	959.398	0.155074	0.0475065	3.26427	0.00109747	0.0174212	-	-	protein_coding	YES	NO
Adcy9	2225.48	0.146241	0.0448372	3.26159	0.00110788	0.0174266	Changed in both APP and TAU models	2	protein_coding	YES	NO
Cntn4	1028.78	-0.166534	0.0510455	-3.26245	0.00110453	0.0174266	Changed in both APP and TAU models	2	protein_coding	YES	NO
Csgalnact1	410.724	0.201803	0.0618571	3.2624	0.00110473	0.0174266	-	-	protein_coding	NO	NO
Myh9	2241.24	-0.164024	0.0502896	-3.26158	0.00110792	0.0174266	Changed in APP models	1	protein_coding	NO	NO
Plcd4	313.902	-0.282633	0.0866398	-3.26217	0.00110565	0.0174266	Changed in TAU models	1	protein_coding	NO	NO
Ubqln2	4885.75	-0.0777095	0.023822	-3.26209	0.00110592	0.0174266	-	-	protein_coding	YES	NO
Micall1	1300.46	-0.157844	0.0484043	-3.26094	0.00111044	0.0174396	Changed in APP models	1	protein_coding	YES	NO
Eef1b2	1604.94	-0.110155	0.0338011	-3.25891	0.00111842	0.0175383	Changed in APP models	2	protein_coding	NO	YES
Msmo1	1504.32	-0.29315	0.0900159	-3.25664	0.00112738	0.0176521	-	-	protein_coding	YES	NO
Aggf1	1156.02	-0.135773	0.0417297	-3.25363	0.00113939	0.0178132	-	-	protein_coding	NO	NO
Srf	897.613	-0.154311	0.0475181	-3.24742	0.00116458	0.0181793	Changed in TAU models	1	protein_coding	NO	NO
Ufd1l	1152.83	0.152894	0.0471135	3.24522	0.00117358	0.0182923	Changed in TAU models	1	protein_coding	NO	NO
Lrrc59	1562.76	-0.128739	0.0397256	-3.2407	0.00119238	0.0185295	-	-	protein_coding	YES	NO
Slc4a2	1029.26	-0.140342	0.043302	-3.241	0.00119111	0.0185295	Changed in both APP and TAU models	2	protein_coding	YES	NO
9330102E08Rik	507.052	-0.181301	0.0559699	-3.23925	0.00119844	0.0185678	Changed in both APP and TAU models	2	lincRNA	NO	NO
Bcap31	892.59	-0.155659	0.0480531	-3.23932	0.00119815	0.0185678	-	-	protein_coding	YES	YES
Zfp626	344.234	-0.219391	0.0677463	-3.23842	0.00120192	0.0185938	Changed in APP models	2	protein_coding	NO	NO
Dalrd3	720.502	-0.202892	0.0626939	-3.23623	0.00121118	0.018709	Changed in APP models	3	protein_coding	NO	NO
Psme3	2080.23	0.112353	0.0347438	3.23374	0.0012218	0.0188449	Changed in APP models	1	protein_coding	YES	NO
Pcgf2	466.344	0.220179	0.0681	3.23317	0.00122427	0.0188548	Changed in APP models	1	protein_coding	NO	NO
Mctp1	1352.91	0.168586	0.0522041	3.22937	0.00124064	0.0190785	Changed in APP models	1	protein_coding	NO	NO
Pdcd4	1412.43	0.126802	0.0392779	3.22832	0.00124519	0.0191201	-	-	protein_coding	NO	NO
Eif4a1	3554.36	0.0962241	0.0298143	3.22744	0.00124902	0.019122	Changed in both APP and TAU models	3	protein_coding	YES	NO
Ocrl	1713.05	0.123021	0.0381154	3.22759	0.00124836	0.019122	Changed in APP models	1	protein_coding	YES	NO
Ckmt1	2964.77	-0.0989949	0.0307097	-3.22357	0.00126603	0.0193538	-	-	protein_coding	YES	NO
Ntrk2	15617.8	0.0911799	0.0282913	3.22289	0.00126905	0.0193712	Changed in both APP and TAU models	2	protein_coding	NO	NO
Rasal1	1031.03	0.197116	0.0611801	3.2219	0.00127344	0.0194097	Changed in APP models	1	protein_coding	NO	YES
Higd1a	1023.98	-0.137302	0.0426244	-3.22121	0.00127649	0.0194274	Changed in APP models	2	protein_coding	YES	NO
Atp6v0b	2396.45	-0.111872	0.0347524	-3.21913	0.00128582	0.0195204	Changed in APP models	3	protein_coding	NO	NO
Syndig1	721.338	-0.165245	0.0513343	-3.219	0.00128637	0.0195204	Changed in TAU models	1	protein_coding	NO	NO
Fbxo31	2101.59	0.104457	0.0324566	3.21837	0.0012892	0.0195346	Changed in TAU models	1	protein_coding	NO	NO
Gm2115	216.975	-0.320917	0.0998064	-3.2154	0.00130264	0.0197093	Changed in both APP and TAU models	3	protein_coding	NO	NO
Clasp2	7646.33	-0.0851205	0.0264862	-3.21376	0.00131007	0.0197386	Changed in APP models	2	protein_coding	NO	NO
Cpeb3	2125.24	0.114038	0.0354849	3.21371	0.0013103	0.0197386	Changed in both APP and TAU models	3	protein_coding	YES	NO
Epdr1	1849.84	-0.0997604	0.0310351	-3.21444	0.00130699	0.0197386	Changed in APP models	1	protein_coding	NO	NO
Epb4.1l4b	241.641	0.266936	0.0831375	3.21078	0.00132374	0.0199094	Changed in APP models	1	protein_coding	NO	NO
Rtca	736.338	0.204725	0.0637692	3.2104	0.0013255	0.0199094	Changed in TAU models	1	protein_coding	NO	NO
Slc9a3r1	815.885	-0.170174	0.053026	-3.20926	0.00133078	0.0199598	Changed in both APP and TAU models	2	protein_coding	YES	YES
Ina	2919.42	-0.159641	0.0497685	-3.20767	0.00133814	0.020041	Changed in both APP and TAU models	3	protein_coding	YES	YES
Hira	1107.13	0.138511	0.0432297	3.20406	0.00135502	0.0202645	-	-	protein_coding	NO	NO
Cisd1	933.005	-0.13944	0.0435367	-3.20282	0.00136088	0.0203227	Changed in APP models	2	protein_coding	NO	NO
Galnt16	2661.84	0.114778	0.0358441	3.20213	0.00136416	0.0203423	-	-	protein_coding	YES	NO
Enpp4	789.41	-0.147824	0.0461878	-3.2005	0.00137189	0.0204282	Changed in both APP and TAU models	2	protein_coding	NO	NO
Gtf3c4	1196.2	-0.139347	0.0435495	-3.19974	0.00137551	0.0204526	Changed in TAU models	1	protein_coding	NO	NO
Grik3	2630.31	0.0971589	0.0303921	3.19685	0.00138937	0.020629	-	-	protein_coding	NO	NO
Slc25a27	926.092	0.153758	0.0481411	3.19391	0.00140362	0.0208106	-	-	protein_coding	NO	YES
Appl2	2184.69	0.103381	0.0323793	3.19283	0.00140887	0.0208586	Changed in both APP and TAU models	2	protein_coding	NO	NO
Atf5	432.009	-0.251982	0.0789827	-3.19035	0.00142101	0.0210082	Changed in TAU models	2	protein_coding	NO	NO
Rtn4ip1	282.345	-0.238537	0.0747877	-3.18952	0.00142509	0.0210196	-	-	protein_coding	YES	NO
Thbs3	248.911	0.276369	0.0866534	3.18937	0.00142585	0.0210196	Changed in both APP and TAU models	4	protein_coding	NO	NO
Dot1l	1687.1	0.13126	0.0411834	3.18719	0.00143661	0.021148	Changed in APP models	1	protein_coding	NO	NO
Nfib	3739.71	0.0883967	0.0277418	3.1864	0.00144054	0.0211757	-	-	protein_coding	YES	NO
Slc2a8	300.862	0.231671	0.0727844	3.18298	0.00145769	0.0213974	Changed in APP models	2	protein_coding	NO	NO
Adgrb2	7256.52	0.110599	0.0347601	3.18177	0.00146376	0.021456	Changed in both APP and TAU models	2	protein_coding	NO	YES
Ccdc92	1653.07	-0.107046	0.0336503	-3.18113	0.001467	0.0214731	Changed in APP models	2	protein_coding	NO	NO
Agpat5	1155.22	-0.178559	0.0561577	-3.17959	0.00147484	0.0215269	Changed in APP models	2	protein_coding	NO	NO
Mast1	2078.29	0.104973	0.0330118	3.17986	0.00147346	0.0215269	Changed in APP models	2	protein_coding	NO	NO
Kalrn	9409.84	0.0718174	0.0225991	3.17789	0.0014835	0.0215922	Changed in both APP and TAU models	2	protein_coding	YES	NO
Ldoc1l	1246.27	-0.133317	0.0419471	-3.17822	0.00148184	0.0215922	-	-	protein_coding	NO	NO
Ambra1	1613.85	0.11047	0.0347976	3.17464	0.00150021	0.0217436	-	-	protein_coding	NO	NO
Carm1	961.123	0.130752	0.041182	3.17499	0.00149842	0.0217436	Changed in APP models	2	protein_coding	NO	NO
Ogdh	6215.13	-0.10234	0.0322355	-3.17476	0.0014996	0.0217436	Changed in APP models	1	protein_coding	YES	YES
Fam78b	768.556	-0.152295	0.0479922	-3.17333	0.00150699	0.0218112	Changed in both APP and TAU models	3	protein_coding	NO	NO
Arhgap10	350.419	0.239312	0.0754389	3.17227	0.00151255	0.0218305	Changed in APP models	1	protein_coding	NO	NO
Pfkl	2344.11	-0.107201	0.0337901	-3.17255	0.00151107	0.0218305	Changed in APP models	1	protein_coding	NO	NO
Tex2	2504.11	-0.103767	0.0327286	-3.17052	0.00152167	0.0219315	Changed in both APP and TAU models	2	protein_coding	YES	NO
Canx	9144.68	-0.112477	0.0354876	-3.16949	0.00152709	0.021979	Changed in APP models	1	protein_coding	YES	NO
Gdi1	9919.06	0.0753031	0.0237644	3.16874	0.00153103	0.0220051	-	-	protein_coding	YES	NO
Zkscan17	306.665	0.241486	0.0762247	3.16809	0.00153446	0.0220238	Changed in TAU models	1	protein_coding	NO	NO
Dpp8	4657.57	-0.093009	0.0293657	-3.16726	0.00153882	0.0220557	Changed in both APP and TAU models	4	protein_coding	NO	NO
9330159F19Rik	2046.56	-0.123816	0.039104	-3.16632	0.0015438	0.0220965	Changed in APP models	1	protein_coding	NO	NO
Slc25a12	2863.3	0.0938465	0.0296449	3.16569	0.00154716	0.0221139	-	-	protein_coding	YES	NO
Pcyox1l	403.958	-0.198725	0.0628008	-3.16436	0.00155422	0.022123	Changed in both APP and TAU models	2	protein_coding	NO	NO
Taf1d	266.719	0.240333	0.0759442	3.1646	0.00155297	0.022123	Changed in APP models	2	protein_coding	NO	NO
Tmco1	641.485	-0.167535	0.0529421	-3.1645	0.00155352	0.022123	Changed in APP models	1	protein_coding	YES	NO
Usp31	3525.44	-0.145309	0.0459295	-3.16375	0.0015575	0.0221392	Changed in TAU models	1	protein_coding	YES	NO
Atxn7l3b	4799.7	-0.0783582	0.0247722	-3.16314	0.00156075	0.0221549	-	-	protein_coding	NO	NO
Ankrd29	549.72	-0.179956	0.0569119	-3.16202	0.00156679	0.0222102	Changed in APP models	2	protein_coding	NO	NO
Coro7	1153.65	0.15368	0.0486243	3.16056	0.00157465	0.0222911	Changed in APP models	1	protein_coding	NO	NO
Dlx6os1	616.287	0.238731	0.0755725	3.15897	0.00158329	0.0223216	Changed in APP models	1	misc_RNA	NO	NO
Pitpnm3	2398.38	0.117504	0.0371902	3.15955	0.00158011	0.0223216	Changed in both APP and TAU models	5	protein_coding	YES	NO
Rgs17	3031.52	0.10781	0.0341261	3.15917	0.00158218	0.0223216	-	-	protein_coding	NO	NO
Adam17	447.85	-0.184727	0.0585069	-3.15736	0.00159204	0.0223534	Changed in TAU models	2	protein_coding	YES	NO
Agpat1	2067.1	-0.139959	0.0443257	-3.15751	0.0015912	0.0223534	-	-	protein_coding	YES	YES
Stag1	1132.19	0.150373	0.0476219	3.15765	0.00159047	0.0223534	-	-	protein_coding	YES	NO
3632451O06Rik	816.623	-0.222577	0.0705412	-3.15528	0.00160343	0.022422	Changed in both APP and TAU models	3	protein_coding	NO	NO
Bcl11a	1670.87	0.139506	0.0442047	3.15591	0.00159997	0.022422	Changed in APP models	3	protein_coding	NO	NO
Tanc2	5502.18	0.0926588	0.0293637	3.15556	0.00160191	0.022422	Changed in APP models	2	protein_coding	YES	YES
Nfx1	2004.85	0.103822	0.0329133	3.1544	0.00160828	0.0224499	-	-	protein_coding	YES	NO
Rusc2	2903.17	0.0925607	0.0293459	3.15413	0.00160977	0.0224499	-	-	protein_coding	NO	NO
Ganab	2263.51	-0.0944531	0.0299699	-3.1516	0.00162377	0.0225842	Changed in APP models	2	protein_coding	NO	NO
Gm7120	225.19	0.368999	0.117079	3.15172	0.00162312	0.0225842	-	-	protein_coding	NO	NO
Irak2	324.56	-0.241203	0.0765553	-3.1507	0.00162878	0.022593	Changed in APP models	1	protein_coding	NO	NO
Slc4a10	5618.59	0.106229	0.0337118	3.15109	0.00162661	0.022593	-	-	protein_coding	NO	YES
Adamts10	868.91	0.197463	0.0626838	3.15015	0.00163189	0.0226058	Changed in APP models	3	protein_coding	NO	NO
Gars	2289.76	-0.0967711	0.0307354	-3.14852	0.00164097	0.0226966	Changed in TAU models	2	protein_coding	NO	NO
Rap2b	1235.54	0.141191	0.0448481	3.14819	0.00164283	0.0226966	Changed in TAU models	2	protein_coding	YES	YES
Irgq	2411.37	0.0956504	0.0304257	3.14373	0.00166808	0.0230147	Changed in APP models	3	protein_coding	YES	YES
Mrpl35	562.731	-0.174122	0.0554068	-3.14261	0.00167451	0.0230725	Changed in both APP and TAU models	4	protein_coding	NO	NO
Cnbp	3884.49	0.0868122	0.0276345	3.14144	0.00168119	0.0231336	Changed in both APP and TAU models	4	protein_coding	YES	NO
Zfand5	3610.49	0.0970651	0.0309054	3.14072	0.00168533	0.0231598	Changed in APP models	1	protein_coding	NO	NO
Htt	4608.4	0.083633	0.0266431	3.13902	0.00169516	0.0232331	Changed in APP models	2	protein_coding	NO	NO
Sparcl1	36570.8	0.0597196	0.0190226	3.13939	0.00169298	0.0232331	-	-	protein_coding	NO	NO
Clasp1	2946.5	0.09312	0.0296818	3.13727	0.00170528	0.0233408	Changed in both APP and TAU models	3	protein_coding	YES	NO
Dusp3	4259.93	-0.0938623	0.0299256	-3.13652	0.00170967	0.02337	Changed in APP models	2	protein_coding	YES	YES
Ly6e	2064.56	-0.123292	0.0393155	-3.13597	0.00171284	0.0233729	Changed in both APP and TAU models	3	protein_coding	YES	NO
Tsga10	208.267	-0.276073	0.0880416	-3.13571	0.0017144	0.0233729	Changed in TAU models	1	protein_coding	NO	NO
Nup93	513.169	0.205118	0.0654539	3.13378	0.00172572	0.0234962	Changed in APP models	1	protein_coding	NO	NO
Purb	16899.4	0.10502	0.0335592	3.12938	0.00175176	0.0238194	Changed in both APP and TAU models	3	protein_coding	NO	NO
Ppp1r11	886.566	-0.151762	0.0485109	-3.12841	0.00175752	0.0238663	-	-	protein_coding	NO	NO
Ccdc91	684.92	-0.169965	0.0543395	-3.12783	0.001761	0.0238821	Changed in both APP and TAU models	2	protein_coding	NO	NO
Pdzd2	2161.25	0.100728	0.0322143	3.12682	0.00176706	0.0239329	Changed in TAU models	1	protein_coding	NO	NO
Gamt	211.059	-0.261231	0.0835771	-3.12563	0.00177422	0.0239984	Changed in APP models	1	protein_coding	NO	NO
Mdk	267.793	-0.289406	0.0927369	-3.12072	0.00180409	0.0243706	-	-	protein_coding	YES	YES
Tmem44	1030.08	-0.134851	0.04324	-3.11866	0.00181676	0.0245096	Changed in TAU models	1	protein_coding	NO	NO
Gna11	2279.92	0.10969	0.0351777	3.11818	0.00181972	0.0245176	Changed in APP models	1	protein_coding	NO	NO
C1qb	452.826	-0.194654	0.0624801	-3.11546	0.0018366	0.0245986	Changed in both APP and TAU models	17	protein_coding	YES	NO
Carf	454.375	0.222888	0.0715464	3.11529	0.00183764	0.0245986	Changed in APP models	1	protein_coding	NO	NO
Dhrs3	245.477	-0.2502	0.080295	-3.11601	0.00183314	0.0245986	Changed in both APP and TAU models	5	protein_coding	NO	NO
Shtn1	923.96	-0.156024	0.0500696	-3.11614	0.00183236	0.0245986	Changed in APP models	1	protein_coding	NO	NO
Yipf3	792.212	-0.152549	0.0489627	-3.11561	0.00183566	0.0245986	-	-	protein_coding	NO	NO
Il17ra	339.858	-0.213677	0.068621	-3.11388	0.00184645	0.0246846	Changed in both APP and TAU models	2	protein_coding	NO	NO
Cap1	3905.74	-0.087401	0.028079	-3.11268	0.00185397	0.0247212	-	-	protein_coding	NO	NO
Tmem229a	1933.07	-0.187863	0.0603517	-3.1128	0.00185319	0.0247212	Changed in APP models	1	protein_coding	NO	NO
Fam76a	962.645	0.161264	0.0518458	3.11045	0.001868	0.0248178	-	-	protein_coding	NO	NO
Mapk1	10474	0.0685651	0.0220466	3.11001	0.00187082	0.0248178	-	-	protein_coding	NO	YES
Tubb4b	2949.79	-0.116933	0.0375947	-3.11037	0.00186854	0.0248178	Changed in APP models	2	protein_coding	NO	NO
Zfp280d	963.251	0.136502	0.0438813	3.11071	0.0018664	0.0248178	Changed in APP models	1	protein_coding	NO	NO
Ndufs3	1034.75	0.145664	0.0468489	3.10922	0.00187581	0.0248521	-	-	protein_coding	NO	YES
Pomp	1164.78	-0.135589	0.0436196	-3.10844	0.00188081	0.0248864	Changed in APP models	3	protein_coding	NO	NO
Mcam	548.352	-0.170547	0.0549141	-3.10571	0.00189822	0.0250846	Changed in both APP and TAU models	2	protein_coding	NO	NO
Sptbn2	20201.9	-0.0848258	0.0273168	-3.10526	0.0019011	0.0250907	Changed in both APP and TAU models	3	protein_coding	YES	YES
Rev3l	1613.11	0.128567	0.0414091	3.1048	0.00190406	0.0250977	Changed in APP models	3	protein_coding	NO	NO
Ivns1abp	3618.07	-0.0813472	0.0262166	-3.10288	0.00191644	0.0252287	Changed in APP models	1	protein_coding	YES	NO
Scg2	6225.66	-0.0847254	0.0273207	-3.10114	0.00192775	0.0253452	-	-	protein_coding	NO	NO
Fam208b	1010.99	-0.125227	0.0404155	-3.09849	0.00194507	0.0254758	-	-	protein_coding	NO	NO
Mut	784.248	-0.164795	0.0531832	-3.09863	0.00194416	0.0254758	Changed in both APP and TAU models	2	protein_coding	NO	NO
Yif1a	221.801	-0.256231	0.082679	-3.09911	0.00194104	0.0254758	-	-	protein_coding	NO	NO
Adcyap1r1	4481.45	0.0816944	0.0263693	3.09809	0.00194771	0.025478	Changed in both APP and TAU models	3	protein_coding	NO	NO
AI314180	2640.94	0.0967919	0.0312846	3.09391	0.00197535	0.0256855	-	-	protein_coding	NO	NO
Cnot1	2874.15	0.0943343	0.0304808	3.09488	0.00196893	0.0256855	Changed in APP models	2	protein_coding	NO	NO
Lpl	378.406	-0.201775	0.0652188	-3.09382	0.001976	0.0256855	Changed in both APP and TAU models	7	protein_coding	NO	NO
Myl12a	407.876	-0.195048	0.0630433	-3.09388	0.00197559	0.0256855	Changed in both APP and TAU models	3	protein_coding	YES	NO
Trim33	1901.94	0.105853	0.0342117	3.09405	0.00197445	0.0256855	Changed in APP models	2	protein_coding	NO	NO
Magt1	515.469	-0.224614	0.0726243	-3.09282	0.00198264	0.0257395	-	-	protein_coding	NO	NO
Msantd2	253.135	-0.243583	0.0787772	-3.09205	0.0019878	0.0257741	Changed in TAU models	1	protein_coding	NO	NO
Hdac3	1362.52	0.140807	0.0455525	3.09108	0.00199428	0.0258256	Changed in TAU models	2	protein_coding	NO	NO
Samd14	1141.33	0.14179	0.0458992	3.08916	0.00200721	0.0259436	Changed in both APP and TAU models	4	protein_coding	NO	NO
Sumo3	1757.81	0.11214	0.0363033	3.08899	0.00200841	0.0259436	-	-	protein_coding	NO	NO
Ntrk3	2117.66	0.104092	0.0337208	3.08689	0.00202265	0.026095	Changed in both APP and TAU models	3	protein_coding	YES	NO
Slc29a4	439.788	-0.17988	0.0582877	-3.08608	0.00202816	0.0261335	Changed in APP models	1	protein_coding	NO	NO
Prr36	737.634	0.171385	0.0556216	3.08128	0.00206116	0.0264614	Changed in APP models	3	protein_coding	NO	NO
Suv39h1	472.426	0.200013	0.0649129	3.08126	0.00206129	0.0264614	-	-	protein_coding	NO	NO
Ttyh1	8052.41	0.093461	0.0303317	3.0813	0.002061	0.0264614	Changed in TAU models	2	protein_coding	NO	YES
Med7	330.547	-0.218236	0.0708466	-3.0804	0.00206722	0.0265046	-	-	protein_coding	NO	NO
Aqp4	4538.52	-0.27815	0.0903435	-3.0788	0.00207833	0.0266139	Changed in both APP and TAU models	7	protein_coding	YES	YES
Thy1	10407.5	-0.072597	0.0235983	-3.07637	0.00209539	0.0267993	Changed in APP models	5	protein_coding	NO	YES
Slc7a4	755.87	-0.18776	0.0610733	-3.07433	0.00210972	0.0269492	Changed in APP models	1	protein_coding	NO	NO
Nrep	3776.27	-0.142753	0.0464795	-3.07132	0.00213115	0.0271893	Changed in APP models	1	protein_coding	NO	NO
Yars2	237.872	-0.24944	0.0812523	-3.06994	0.00214102	0.0272815	Changed in both APP and TAU models	2	protein_coding	NO	NO
Zfp180	1025.15	-0.134143	0.0437221	-3.06809	0.00215435	0.0274175	Changed in both APP and TAU models	3	protein_coding	NO	NO
Hrh1	232.998	-0.258938	0.0844277	-3.06698	0.00216233	0.0274178	-	-	protein_coding	NO	NO
Usp2	1368.58	0.177474	0.0578606	3.06726	0.00216029	0.0274178	-	-	protein_coding	NO	NO
Vapb	3380.49	-0.0883276	0.0287992	-3.06701	0.0021621	0.0274178	Changed in APP models	1	protein_coding	NO	NO
Eml3	320.158	0.218309	0.0712271	3.06498	0.00217687	0.0275684	-	-	protein_coding	NO	NO
Adcy5	4486.27	-0.106512	0.0347567	-3.06449	0.00218038	0.027579	Changed in both APP and TAU models	4	protein_coding	NO	NO
Mrps25	475.512	-0.182599	0.0596088	-3.06328	0.00218923	0.0276571	-	-	protein_coding	NO	NO
Atp1a1	16958.4	0.0874247	0.0285504	3.06212	0.00219778	0.0277312	Changed in both APP and TAU models	2	protein_coding	NO	NO
Col23a1	371.263	0.203915	0.0666782	3.0582	0.00222671	0.028028	Changed in APP models	1	protein_coding	NO	NO
E030003E18Rik	220.512	-0.308273	0.100802	-3.0582	0.00222672	0.028028	-	-	-	NO	NO
Hsdl2	822.473	-0.165977	0.0543382	-3.05452	0.00225422	0.0283396	-	-	protein_coding	NO	NO
Scoc	1581.97	-0.107022	0.035047	-3.05368	0.00226053	0.0283843	Changed in APP models	1	protein_coding	NO	NO
Ptn	3408.23	-0.123161	0.0403559	-3.05186	0.00227427	0.0285222	Changed in APP models	2	protein_coding	YES	YES
Drp2	1621.84	0.115137	0.0377403	3.05078	0.00228249	0.028561	Changed in APP models	2	protein_coding	NO	NO
Fam213a	1822.63	0.1238	0.0405852	3.05036	0.00228566	0.028561	Changed in APP models	1	protein_coding	YES	NO
Homez	299.109	-0.221818	0.072712	-3.05064	0.00228354	0.028561	-	-	protein_coding	NO	NO
Cnpy1	200.1	0.277928	0.091196	3.04759	0.00230685	0.028791	Changed in TAU models	1	protein_coding	NO	NO
Atp5a1	13829.5	0.0652544	0.0214247	3.04575	0.00232101	0.0289144	Changed in APP models	1	protein_coding	YES	NO
Myeov2	687.867	-0.1539	0.0505324	-3.04558	0.00232233	0.0289144	Changed in APP models	2	protein_coding	NO	NO
Serpinh1	433.185	-0.295616	0.0970922	-3.04469	0.00232919	0.0289649	Changed in both APP and TAU models	3	protein_coding	NO	NO
Ackr1	867.041	0.16762	0.0550859	3.04289	0.00234321	0.0290693	Changed in APP models	1	protein_coding	NO	NO
Cnpy2	389.748	-0.187259	0.0615335	-3.0432	0.00234076	0.0290693	Changed in APP models	2	protein_coding	YES	NO
Dcaf8	2992.18	0.0962088	0.0316254	3.04214	0.00234905	0.0291068	-	-	protein_coding	NO	NO
Rnf187	4948.06	-0.0765701	0.0251899	-3.03971	0.00236804	0.029307	-	-	protein_coding	NO	NO
Rpn1	2336.74	-0.10655	0.0350679	-3.03839	0.00237849	0.0294011	Changed in APP models	1	protein_coding	NO	NO
Hdhd2	1383.44	-0.127894	0.0421346	-3.03538	0.00240231	0.0296601	Changed in APP models	2	protein_coding	NO	YES
Mthfd2	177.522	-0.322985	0.106512	-3.03239	0.00242628	0.0299202	Changed in both APP and TAU models	2	protein_coding	YES	NO
Kcnv1	1555.66	0.120894	0.0398795	3.0315	0.00243344	0.0299728	Changed in both APP and TAU models	5	protein_coding	NO	NO
Zfp810	343.17	0.23087	0.0761861	3.03034	0.00244279	0.0300522	Changed in APP models	1	protein_coding	NO	NO
Ppm1f	1416.7	-0.124274	0.0410212	-3.0295	0.00244959	0.0300642	Changed in APP models	2	protein_coding	YES	NO
Trpc1	634.736	0.159966	0.0528008	3.02961	0.00244873	0.0300642	Changed in both APP and TAU models	3	protein_coding	NO	NO
Dgcr8	638.898	0.150735	0.0497737	3.0284	0.00245853	0.0301381	-	-	protein_coding	NO	NO
Cul7	741.794	0.144844	0.0478688	3.02585	0.00247935	0.0303573	-	-	protein_coding	NO	NO
Krba1	869.403	0.141705	0.0468435	3.02507	0.00248572	0.0303993	Changed in APP models	3	protein_coding	NO	NO
Selo	238.36	0.247832	0.0819408	3.02453	0.00249023	0.0304185	-	-	protein_coding	NO	NO
Atp6v0a2	1546.69	-0.149134	0.0493724	-3.02059	0.00252285	0.0307805	Changed in APP models	1	protein_coding	NO	NO
Bzrap1	5312.45	0.22013	0.0729075	3.0193	0.0025336	0.0308752	Changed in both APP and TAU models	4	protein_coding	NO	NO
Kif5a	45093.9	-0.0953256	0.0315806	-3.01849	0.00254041	0.0309218	Changed in both APP and TAU models	3	protein_coding	NO	NO
C030006K11Rik	215.445	0.269501	0.0893247	3.0171	0.00255207	0.0309683	Changed in TAU models	1	-	NO	NO
Endod1	2832.68	-0.0952739	0.0315794	-3.01696	0.00255322	0.0309683	Changed in TAU models	1	protein_coding	YES	NO
Vipas39	872.623	0.136607	0.0452728	3.01741	0.00254941	0.0309683	Changed in APP models	1	protein_coding	NO	NO
Erbb2ip	2968.63	0.147251	0.0488454	3.01463	0.00257289	0.0311703	Changed in both APP and TAU models	5	protein_coding	YES	NO
Pnpo	716.336	0.169284	0.0561986	3.01225	0.0025932	0.0313796	Changed in TAU models	2	protein_coding	NO	YES
Zmiz2	4977.74	0.0955445	0.0317343	3.01076	0.00260591	0.0314964	Changed in both APP and TAU models	4	protein_coding	NO	NO
Uggt2	821.038	0.169932	0.0564485	3.01038	0.00260917	0.031499	Changed in APP models	1	protein_coding	YES	NO
Fkbp2	829.517	-0.181406	0.0602749	-3.00964	0.00261554	0.0315023	Changed in APP models	1	protein_coding	NO	YES
Zranb1	863.549	0.148153	0.0492257	3.00966	0.0026154	0.0315023	-	-	protein_coding	NO	NO
Ppp1r9a	7911.65	0.105025	0.034922	3.00741	0.00263488	0.0316615	Changed in both APP and TAU models	2	protein_coding	NO	NO
Rev1	450.913	0.189236	0.0629188	3.00761	0.00263308	0.0316615	-	-	protein_coding	NO	NO
Hspa4l	3149.13	-0.159101	0.0529293	-3.00591	0.00264789	0.0317808	Changed in both APP and TAU models	3	protein_coding	NO	YES
Hsd11b1	396.444	0.193683	0.0644762	3.00395	0.00266503	0.0319495	Changed in both APP and TAU models	2	protein_coding	NO	NO
Nfasc	10290.6	-0.131678	0.043854	-3.00264	0.0026765	0.0320497	Changed in both APP and TAU models	3	protein_coding	YES	NO
Kctd16	311.135	0.243956	0.0812614	3.00212	0.00268108	0.0320674	Changed in APP models	1	protein_coding	YES	NO
Agrn	3515.08	0.0898895	0.0299505	3.00127	0.00268856	0.0321197	-	-	protein_coding	YES	YES
Rimklb	826.306	0.144729	0.0482477	2.99971	0.00270238	0.0322476	Changed in both APP and TAU models	2	protein_coding	NO	NO
Srsf2	2117.61	0.140168	0.0467444	2.9986	0.00271226	0.0323281	Changed in APP models	1	protein_coding	YES	NO
Gpd1	2003.7	-0.13108	0.04373	-2.99748	0.00272221	0.0324094	Changed in both APP and TAU models	3	protein_coding	YES	YES
Golga7	1468.27	-0.126245	0.0421232	-2.99705	0.0027261	0.0324184	Changed in APP models	2	protein_coding	YES	NO
Sdc3	5285.92	-0.0711569	0.023751	-2.99596	0.00273585	0.0324969	Changed in TAU models	1	protein_coding	NO	NO
Calr	7210.76	-0.253004	0.084525	-2.99324	0.00276033	0.03275	Changed in both APP and TAU models	2	protein_coding	YES	YES
Tgoln1	2075.29	-0.0965077	0.0322516	-2.99234	0.00276844	0.0328085	Changed in both APP and TAU models	2	protein_coding	NO	NO
Arl8b	3958.8	-0.0762571	0.0254916	-2.99146	0.00277647	0.0328661	Changed in APP models	2	protein_coding	YES	NO
Pip4k2a	2344.61	-0.0953616	0.0318913	-2.99021	0.00278786	0.0329631	Changed in APP models	2	protein_coding	YES	NO
Palm	3280.35	0.0933719	0.0312328	2.98955	0.0027939	0.0329967	Changed in both APP and TAU models	4	protein_coding	NO	YES
Ube2b	2526.9	-0.0844081	0.0282422	-2.98872	0.00280148	0.0330485	-	-	protein_coding	NO	NO
Mrps21	286.149	-0.216418	0.072421	-2.98833	0.00280507	0.0330532	-	-	protein_coding	NO	NO
Mgst3	849.535	0.142473	0.0476842	2.98784	0.00280956	0.0330684	Changed in TAU models	2	protein_coding	YES	NO
Srebf2	3861.11	-0.114329	0.0382748	-2.98707	0.00281669	0.0331146	-	-	protein_coding	NO	NO
Cops5	1080.5	0.124804	0.0417964	2.986	0.0028265	0.0331921	-	-	protein_coding	YES	NO
Tmem245	910.748	0.165207	0.0553347	2.98559	0.00283032	0.0331992	Changed in TAU models	2	protein_coding	NO	NO
Akt1	2700.04	0.0899159	0.0301249	2.98477	0.00283788	0.0332501	-	-	protein_coding	NO	NO
Fdft1	1284.58	-0.127625	0.0428218	-2.98038	0.00287894	0.0336931	Changed in APP models	9	protein_coding	NO	NO
Slc13a5	205.276	0.291803	0.0979871	2.97798	0.00290157	0.0339195	Changed in both APP and TAU models	3	protein_coding	NO	NO
Paf1	996.151	0.123435	0.0414937	2.97478	0.002932	0.0342364	Changed in APP models	1	protein_coding	NO	NO
Rapgef2	3207.19	0.0932837	0.0313981	2.971	0.00296833	0.0346216	Changed in APP models	2	protein_coding	YES	NO
Zmynd11	4379.63	0.0994481	0.0334776	2.97059	0.00297227	0.0346285	Changed in APP models	1	protein_coding	NO	NO
Izumo4	296.302	0.258038	0.0868874	2.9698	0.00297998	0.0346791	Changed in TAU models	4	protein_coding	NO	NO
Kctd7	306.242	-0.210617	0.0709687	-2.96774	0.00299994	0.034833	-	-	protein_coding	NO	NO
Leprotl1	1438.35	-0.108149	0.0364382	-2.968	0.00299747	0.034833	Changed in APP models	1	protein_coding	YES	NO
Aktip	1971.84	-0.0909169	0.030644	-2.96687	0.00300845	0.0348535	-	-	protein_coding	YES	NO
Mllt6	4055.16	0.0926501	0.0312281	2.96689	0.00300833	0.0348535	Changed in TAU models	1	protein_coding	YES	NO
Btf3	1061.09	0.119922	0.0404811	2.96242	0.00305231	0.035322	Changed in APP models	1	protein_coding	NO	NO
Ruvbl2	381.991	-0.190663	0.0643743	-2.96179	0.00305861	0.0353553	Changed in APP models	2	protein_coding	YES	YES
Matn2	419.618	0.205276	0.0693406	2.9604	0.00307238	0.0354748	Changed in both APP and TAU models	2	protein_coding	NO	NO
Abca8b	621.331	0.154463	0.052207	2.95867	0.00308972	0.0356352	Changed in both APP and TAU models	2	protein_coding	NO	NO
Ophn1	803.156	0.142159	0.0480564	2.95817	0.00309476	0.0356535	-	-	protein_coding	YES	NO
Cep131	517.398	0.189447	0.0640507	2.95777	0.00309876	0.0356599	Changed in APP models	1	protein_coding	NO	NO
Lmtk3	4916.26	0.104408	0.0353127	2.95668	0.00310969	0.0357459	Changed in APP models	1	protein_coding	YES	NO
Cyp2d22	547.825	0.234371	0.0793053	2.95531	0.0031236	0.0358659	Changed in TAU models	2	protein_coding	NO	NO
Rab14	4736.88	-0.0812058	0.0274833	-2.95473	0.0031294	0.0358926	-	-	protein_coding	YES	NO
Ankrd28	1537.05	0.122887	0.0416178	2.95276	0.00314951	0.0360832	Changed in both APP and TAU models	3	protein_coding	YES	NO
Kat2b	1019.87	0.14579	0.0493919	2.95171	0.00316025	0.0360862	-	-	protein_coding	NO	NO
Ralgps1	1748.56	0.10647	0.0360644	2.95223	0.00315487	0.0360862	-	-	protein_coding	NO	NO
Tspyl5	1094.03	-0.154934	0.0524878	-2.95182	0.00315912	0.0360862	Changed in TAU models	1	protein_coding	NO	NO
Marf1	3779.24	-0.114564	0.0388238	-2.95086	0.0031689	0.036145	Changed in TAU models	2	protein_coding	NO	NO
Nrcam	7663.38	-0.0759082	0.0257324	-2.94991	0.00317869	0.0361769	Changed in APP models	2	protein_coding	YES	NO
Pik3r2	2000.41	0.11539	0.0391134	2.95014	0.0031763	0.0361769	Changed in APP models	1	protein_coding	NO	NO
Ttbk1	2873.97	-0.125538	0.042575	-2.94865	0.00319169	0.0362849	Changed in TAU models	2	protein_coding	YES	NO
Zfp608	742.779	0.163367	0.0554289	2.94733	0.00320534	0.0364	-	-	protein_coding	NO	NO
9130024F11Rik	245.197	0.253666	0.0862089	2.94246	0.00325619	0.0369368	Changed in APP models	3	processed_transcript	NO	NO
5031439G07Rik	2952.87	-0.0806419	0.0274205	-2.94094	0.00327221	0.0369485	Changed in APP models	1	protein_coding	NO	NO
9430020K01Rik	3228.99	-0.0841761	0.0286315	-2.93999	0.00328224	0.0369485	Changed in both APP and TAU models	4	protein_coding	NO	NO
Atxn1l	1294.27	0.108795	0.03699	2.94121	0.00326934	0.0369485	-	-	protein_coding	NO	NO
Cox5a	1884.54	-0.0925595	0.0314822	-2.94006	0.00328146	0.0369485	Changed in both APP and TAU models	3	protein_coding	YES	YES
Hax1	448.584	-0.17692	0.0601725	-2.94021	0.00327992	0.0369485	Changed in APP models	2	protein_coding	NO	NO
Pigt	1649.13	0.106619	0.0362585	2.94054	0.00327642	0.0369485	Changed in APP models	2	protein_coding	YES	NO
Slk	2569.92	0.11133	0.0378488	2.94145	0.00326681	0.0369485	Changed in APP models	1	protein_coding	YES	NO
Pigs	960.697	-0.16393	0.0558056	-2.93753	0.00330841	0.0372025	Changed in APP models	1	protein_coding	NO	NO
Kctd1	1388.2	0.134762	0.0459096	2.93538	0.00333135	0.0373798	Changed in APP models	2	protein_coding	NO	NO
Lmo4	2381.81	0.115901	0.0394843	2.93538	0.00333141	0.0373798	Changed in APP models	2	protein_coding	NO	NO
Rrp12	696.538	-0.152194	0.0518635	-2.93452	0.00334066	0.037443	Changed in APP models	1	protein_coding	NO	NO
Ankhd1	1922.58	0.09858	0.0336001	2.93392	0.00334714	0.0374749	Changed in APP models	2	protein_coding	NO	NO
Ptms	6133.33	0.0958915	0.0326957	2.93285	0.00335866	0.0375632	-	-	protein_coding	YES	NO
Prkcsh	1241.86	-0.114833	0.039164	-2.93212	0.00336659	0.0376112	Changed in APP models	2	protein_coding	NO	NO
Coch	527.407	-0.173191	0.0590849	-2.93122	0.00337637	0.0376797	Changed in both APP and TAU models	3	protein_coding	NO	NO
Celf2	9084.62	0.0906542	0.0309338	2.93058	0.00338328	0.037716	Changed in APP models	1	protein_coding	YES	NO
C530008M17Rik	1713.22	-0.104922	0.0358242	-2.92881	0.00340265	0.0378912	Changed in both APP and TAU models	4	protein_coding	NO	NO
Kcnd3	2366.56	0.103288	0.0352883	2.92697	0.00342282	0.0380748	-	-	protein_coding	NO	NO
Pfkfb3	903.077	-0.182381	0.0623292	-2.9261	0.00343243	0.0381004	Changed in both APP and TAU models	3	protein_coding	NO	NO
Pmp22	572.359	-0.210448	0.0719212	-2.92609	0.0034325	0.0381004	Changed in both APP and TAU models	6	protein_coding	NO	NO
Ablim3	1022.06	0.144258	0.0493206	2.9249	0.00344563	0.0382051	Changed in both APP and TAU models	3	protein_coding	YES	NO
Mef2d	2561.81	0.0875233	0.029931	2.92417	0.00345374	0.038254	Changed in APP models	2	protein_coding	NO	NO
Plekha5	1394	0.112211	0.0384033	2.92192	0.00347884	0.0384908	Changed in APP models	1	protein_coding	NO	NO
Eif3c	3413.85	-0.085587	0.0293071	-2.92035	0.0034964	0.0386436	Changed in APP models	2	protein_coding	YES	NO
Dhcr24	2151.06	-0.117925	0.0403939	-2.91938	0.00350724	0.0387221	Changed in APP models	2	protein_coding	YES	NO
Bcl7a	1751.51	0.107805	0.0369472	2.91782	0.0035249	0.0388754	-	-	protein_coding	YES	NO
Pbdc1	297.716	-0.209	0.0716499	-2.91696	0.00353458	0.0389407	-	-	protein_coding	NO	NO
Prkcq	301.753	-0.231057	0.0792749	-2.91463	0.00356113	0.0391081	Changed in TAU models	1	protein_coding	NO	NO
Thrsp	283.312	-0.214107	0.0734551	-2.9148	0.00355922	0.0391081	Changed in APP models	2	protein_coding	NO	NO
Uevld	283.183	0.213642	0.0732965	2.91476	0.00355962	0.0391081	Changed in APP models	1	protein_coding	NO	NO
Pgk1	2104.25	-0.100352	0.0344478	-2.91318	0.00357773	0.0392487	Changed in APP models	2	protein_coding	NO	NO
Lancl1	2556.34	0.103269	0.0354592	2.91233	0.00358749	0.039314	-	-	protein_coding	NO	YES
Ilk	1253.49	0.108709	0.0373399	2.91135	0.00359872	0.0393953	-	-	protein_coding	NO	NO
Hdgfrp2	1337.62	0.127792	0.0439085	2.91041	0.0036095	0.0394715	Changed in APP models	1	protein_coding	YES	NO
5730455P16Rik	1833.65	0.12595	0.0432926	2.90928	0.00362261	0.039573	Changed in APP models	4	protein_coding	YES	NO
Extl2	1964.62	-0.087257	0.0300198	-2.90665	0.00365325	0.0398235	Changed in APP models	1	protein_coding	NO	NO
Insig1	1318.48	-0.137413	0.0472739	-2.90674	0.00365212	0.0398235	Changed in both APP and TAU models	3	protein_coding	NO	NO
Sc5d	1191.44	-0.141542	0.0487031	-2.90621	0.00365832	0.0398368	-	-	protein_coding	NO	NO
Grk6	1076	0.128402	0.0442074	2.90453	0.00367807	0.0400097	-	-	protein_coding	NO	NO
Gpsm1	1204.3	0.181667	0.0625718	2.90334	0.00369207	0.0400786	-	-	protein_coding	NO	NO
Katnal1	2106.03	-0.128144	0.0441368	-2.90333	0.00369216	0.0400786	Changed in APP models	2	protein_coding	YES	NO
Coa5	1634.45	-0.123189	0.0424387	-2.90276	0.00369887	0.040094	Changed in APP models	1	protein_coding	NO	NO
Tet2	1243.35	0.149639	0.0515542	2.90255	0.00370134	0.040094	-	-	protein_coding	NO	NO
Dbp	706.009	0.207381	0.0714863	2.90099	0.00371981	0.0402519	Changed in both APP and TAU models	3	protein_coding	NO	NO
Fhl1	1806.09	0.102998	0.0355185	2.89984	0.00373352	0.0403579	-	-	protein_coding	NO	YES
Dnm1	21949.6	0.0536274	0.0185017	2.89851	0.00374941	0.0404874	Changed in APP models	3	protein_coding	YES	YES
Mbip	353.831	0.188756	0.0651302	2.89813	0.00375391	0.0404936	-	-	protein_coding	NO	NO
Slc5a3	1044.23	-0.28435	0.0982175	-2.8951	0.00379035	0.0408441	Changed in both APP and TAU models	3	protein_coding	NO	NO
Ftl1	2540.64	0.0917429	0.0316981	2.89427	0.00380044	0.0409101	Changed in both APP and TAU models	8	protein_coding	NO	NO
Lyst	1729.35	0.135264	0.0467464	2.89357	0.00380887	0.0409583	-	-	protein_coding	NO	NO
Gltp	924.246	-0.145983	0.0504614	-2.89297	0.00381613	0.0409936	Changed in both APP and TAU models	3	protein_coding	NO	NO
Nrbp2	2432.92	0.146968	0.050819	2.89199	0.00382806	0.0410791	Changed in both APP and TAU models	2	protein_coding	NO	NO
Cldn5	357.319	-0.279644	0.0967265	-2.89108	0.00383915	0.0411127	Changed in APP models	1	protein_coding	NO	NO
D8Ertd738e	523.205	-0.164078	0.0567501	-2.89123	0.00383737	0.0411127	-	-	protein_coding	NO	NO
2900097C17Rik	13545.3	0.0532036	0.0184134	2.88939	0.00385991	0.0412835	Changed in APP models	2	TEC	NO	NO
Deaf1	761.016	0.22648	0.0783904	2.88913	0.00386309	0.0412835	Changed in TAU models	3	protein_coding	NO	NO
Kcnh3	1693.85	0.126662	0.0438808	2.88651	0.00389542	0.041586	Changed in both APP and TAU models	4	protein_coding	NO	NO
Gfap	3815.68	-0.210241	0.0728675	-2.88525	0.00391103	0.0417096	Changed in both APP and TAU models	19	protein_coding	YES	YES
Prrt1	1321.7	-0.11213	0.0388797	-2.88402	0.00392632	0.0418294	Changed in APP models	1	protein_coding	NO	NO
Srcin1	8095.04	0.0662506	0.0229747	2.88363	0.00393119	0.0418382	Changed in APP models	3	protein_coding	YES	NO
Ip6k1	4683.95	0.0802883	0.027866	2.88122	0.00396133	0.0420438	Changed in APP models	2	protein_coding	YES	NO
Nr3c2	755.066	0.140623	0.0488032	2.88143	0.00395879	0.0420438	Changed in both APP and TAU models	2	protein_coding	NO	NO
Ttc7b	3082.01	0.0843108	0.0292632	2.88111	0.00396271	0.0420438	Changed in both APP and TAU models	3	protein_coding	NO	YES
Ptdss2	701.444	-0.14553	0.0505442	-2.87925	0.00398619	0.0422496	Changed in APP models	2	protein_coding	YES	NO
Kcnq5	1771.23	0.112771	0.0391777	2.87845	0.00399641	0.0423144	Changed in APP models	2	protein_coding	YES	NO
Acaa1a	576.399	-0.168906	0.0587066	-2.87712	0.00401327	0.0424061	Changed in both APP and TAU models	3	protein_coding	NO	NO
Rapgefl1	2494.32	0.100174	0.0348155	2.87729	0.00401107	0.0424061	Changed in TAU models	1	protein_coding	NO	NO
Plk2	2666.62	0.139261	0.0484271	2.87569	0.0040314	0.0425107	Changed in APP models	1	protein_coding	NO	NO
Snd1	1396.75	0.106705	0.0371035	2.87587	0.00402914	0.0425107	Changed in APP models	3	protein_coding	NO	NO
U2surp	2330.77	0.0952997	0.0331516	2.87466	0.00404462	0.0426067	Changed in APP models	1	protein_coding	NO	NO
Chchd2	1404.56	-0.111235	0.0387028	-2.87408	0.00405201	0.042641	Changed in APP models	3	protein_coding	NO	NO
Kcna6	2382.56	-0.152232	0.0529804	-2.87337	0.0040612	0.0426943	Changed in TAU models	1	protein_coding	YES	NO
Grcc10	871.061	-0.138834	0.048336	-2.87227	0.00407533	0.0427992	-	-	protein_coding	YES	NO
2006-09-01	1384.22	-0.119886	0.0417614	-2.87074	0.00409507	0.0428324	Changed in APP models	2	protein_coding	NO	NO
4833439L19Rik	2513.61	-0.0965038	0.0336157	-2.8708	0.00409436	0.0428324	-	-	protein_coding	NO	NO
Drap1	1433.01	0.122602	0.0426977	2.87139	0.00408677	0.0428324	Changed in TAU models	1	protein_coding	YES	NO
Ebp	283.599	-0.226888	0.0790329	-2.8708	0.00409431	0.0428324	Changed in APP models	2	protein_coding	NO	NO
Eef1a2	17329.1	-0.0620176	0.0216074	-2.8702	0.00410208	0.0428624	-	-	protein_coding	NO	YES
Cycs	1084.3	-0.179385	0.0625514	-2.86781	0.00413326	0.0431445	-	-	protein_coding	NO	NO
Cotl1	1016.5	0.13177	0.0459872	2.86536	0.00416537	0.0434358	Changed in both APP and TAU models	6	protein_coding	NO	YES
Ajap1	938.236	0.141116	0.0492572	2.86488	0.00417171	0.0434581	Changed in APP models	1	protein_coding	YES	NO
Klhl28	358.88	-0.196888	0.0687511	-2.86378	0.00418615	0.0435646	Changed in both APP and TAU models	2	protein_coding	NO	NO
Cdc25b	261.587	0.242933	0.0848494	2.86311	0.00419502	0.043604	Changed in APP models	1	protein_coding	NO	NO
Kras	2674.83	0.103714	0.0362273	2.86286	0.00419837	0.043604	Changed in APP models	3	protein_coding	YES	YES
Gpatch8	2169.01	0.112985	0.0395025	2.86019	0.00423389	0.0438671	Changed in APP models	2	protein_coding	NO	NO
Ppp1r2	1923.08	0.113468	0.0396723	2.86014	0.00423454	0.0438671	-	-	protein_coding	NO	NO
Sez6	4031.23	0.103141	0.0360631	2.86	0.00423644	0.0438671	Changed in TAU models	2	protein_coding	NO	NO
Lnp	2048.77	-0.119132	0.041676	-2.85853	0.00425603	0.0440259	Changed in both APP and TAU models	4	protein_coding	NO	NO
Rab5b	2426.93	0.0817394	0.0286055	2.85747	0.00427037	0.0441301	-	-	protein_coding	YES	NO
Papss2	273.716	-0.276608	0.0968351	-2.85649	0.00428358	0.0442223	Changed in both APP and TAU models	3	protein_coding	NO	NO
Glt8d1	535.483	-0.169198	0.0593052	-2.853	0.0043309	0.0446662	Changed in APP models	2	protein_coding	NO	NO
Gpm6a	22679.9	0.0839444	0.0294354	2.85182	0.00434702	0.0447878	Changed in APP models	1	protein_coding	NO	NO
Nab2	599.662	0.153939	0.0539994	2.85075	0.00436164	0.044875	Changed in APP models	2	protein_coding	YES	NO
Prnp	11237.6	0.0779723	0.0273533	2.85056	0.00436418	0.044875	Changed in both APP and TAU models	11	protein_coding	NO	YES
Pcnx	3743.65	0.0779991	0.0273665	2.85017	0.00436957	0.0448859	Changed in APP models	1	protein_coding	NO	NO
Fam133b	697.526	0.156296	0.0549095	2.84643	0.00442127	0.0453718	Changed in APP models	1	protein_coding	NO	NO
Rbm33	2215.81	0.0938544	0.0330125	2.843	0.00446913	0.0458175	-	-	protein_coding	NO	NO
Actr8	852.915	0.130714	0.0459855	2.84251	0.00447594	0.0458418	-	-	protein_coding	YES	NO
Cdc42se2	2793.27	0.105478	0.0371353	2.84037	0.00450611	0.0461051	-	-	protein_coding	YES	NO
Kdr	227.563	-0.348184	0.122657	-2.83868	0.0045301	0.0463047	-	-	protein_coding	NO	NO
Tsc22d2	1084.09	-0.128278	0.0452018	-2.83789	0.00454131	0.0463734	Changed in APP models	2	protein_coding	NO	NO
Ash1l	4665	0.0783746	0.0276241	2.83718	0.00455138	0.0464304	Changed in APP models	2	protein_coding	NO	NO
Gas7	11407.6	0.0892135	0.0314608	2.8357	0.00457247	0.0465246	Changed in TAU models	1	protein_coding	YES	YES
Slc44a2	735.139	0.151361	0.0533739	2.83585	0.00457037	0.0465246	Changed in TAU models	1	protein_coding	YES	NO
Uqcrq	1054.29	-0.115617	0.0407734	-2.83559	0.00457412	0.0465246	-	-	protein_coding	YES	YES
Abhd14b	244.741	0.260852	0.0920148	2.83489	0.00458416	0.0465808	Changed in APP models	2	protein_coding	NO	YES
Map6	2817.61	-0.103642	0.0365776	-2.83347	0.00460452	0.0467418	Changed in APP models	1	protein_coding	YES	NO
Ipo7	2372.37	-0.12841	0.0453321	-2.83266	0.00461628	0.0468151	Changed in APP models	1	protein_coding	YES	YES
Sucla2	2905.11	-0.078086	0.027581	-2.83115	0.00463814	0.0469907	Changed in APP models	1	protein_coding	NO	YES
Chst11	1481.75	-0.104693	0.0369959	-2.82984	0.00465708	0.0470313	Changed in both APP and TAU models	2	protein_coding	NO	NO
Eomes	235.781	0.278123	0.0982842	2.82978	0.00465793	0.0470313	Changed in APP models	1	protein_coding	NO	NO
Kcnh4	243.339	0.252399	0.0891991	2.82962	0.00466035	0.0470313	Changed in both APP and TAU models	6	protein_coding	NO	NO
Ranbp6	1251.1	-0.130639	0.0461591	-2.8302	0.00465195	0.0470313	Changed in APP models	1	protein_coding	NO	NO
Pnisr	4429.23	0.0776866	0.0274624	2.82884	0.00467172	0.0471	Changed in APP models	1	protein_coding	NO	NO
Bmp3	203.504	0.26522	0.0937939	2.82769	0.00468859	0.0471114	-	-	protein_coding	NO	NO
Srsf7	1905.61	-0.110687	0.0391346	-2.82836	0.00467868	0.0471114	Changed in APP models	2	protein_coding	YES	YES
Synpo2	291.459	-0.266715	0.0943208	-2.82774	0.00468783	0.0471114	Changed in both APP and TAU models	2	protein_coding	NO	NO
Wdr26	3440.89	0.0842635	0.0298013	2.82751	0.00469109	0.0471114	Changed in APP models	1	protein_coding	NO	NO
Gmppa	488.372	0.166715	0.0589703	2.82711	0.00469706	0.0471256	Changed in TAU models	1	protein_coding	NO	NO
Tnik	4226.45	0.0821134	0.0290518	2.82645	0.00470678	0.0471773	Changed in APP models	2	protein_coding	NO	NO
Vps33a	2125.33	0.0980547	0.0347044	2.82542	0.00472185	0.0472826	Changed in APP models	2	protein_coding	YES	NO
Fbrsl1	1020.01	0.143639	0.0508629	2.82405	0.00474209	0.0474392	Changed in APP models	1	protein_coding	NO	NO
Hs6st2	1189.41	-0.113025	0.0400454	-2.82242	0.00476632	0.0476355	Changed in APP models	1	protein_coding	NO	NO
Uri1	1018.02	0.146807	0.0520282	2.82168	0.00477729	0.0476991	Changed in APP models	2	protein_coding	NO	NO
Mta1	1298.89	0.114201	0.0404791	2.82122	0.00478409	0.0477209	Changed in APP models	1	protein_coding	NO	NO
Rps6ka2	1254.23	0.109192	0.038716	2.82034	0.00479735	0.0478069	Changed in both APP and TAU models	7	protein_coding	YES	YES
Baiap2	4571.14	0.0939483	0.0333316	2.8186	0.00482339	0.0479805	Changed in TAU models	1	protein_coding	YES	YES
Nexn	247.628	-0.231278	0.0820555	-2.81855	0.00482405	0.0479805	Changed in APP models	2	protein_coding	NO	NO
Eef2k	829.373	0.147591	0.0523765	2.81789	0.0048341	0.0479881	-	-	protein_coding	NO	NO
Klhdc3	2706.62	0.0872378	0.0309573	2.818	0.00483238	0.0479881	Changed in TAU models	2	protein_coding	NO	NO
Rhbdl1	735.076	0.153805	0.0546125	2.8163	0.00485807	0.0481798	Changed in both APP and TAU models	2	protein_coding	NO	NO
Pcyox1	2183.23	0.102418	0.0363852	2.81484	0.00488019	0.0483528	-	-	protein_coding	NO	NO
Vtn	1026.22	-0.129106	0.0458749	-2.8143	0.00488829	0.0483866	Changed in TAU models	1	protein_coding	YES	NO
Desi1	2946.17	-0.0857801	0.0304904	-2.81334	0.00490293	0.0484851	-	-	protein_coding	NO	NO
Vps37d	243.414	0.260932	0.0928283	2.81091	0.0049401	0.0488059	-	-	protein_coding	NO	NO
Mrps14	454.227	-0.165396	0.0588674	-2.80964	0.00495974	0.0489064	Changed in both APP and TAU models	4	protein_coding	YES	NO
Prrc2a	9238.34	0.0613112	0.0218205	2.8098	0.00495723	0.0489064	Changed in both APP and TAU models	2	protein_coding	NO	NO
Clip3	11330	0.0752529	0.0267869	2.80932	0.0049647	0.0489087	Changed in APP models	2	protein_coding	YES	NO
Nebl	1004.45	-0.157608	0.0561274	-2.80805	0.00498432	0.0490552	Changed in both APP and TAU models	3	protein_coding	YES	NO
Ccdc88a	2501.24	0.106966	0.0381092	2.80683	0.00500309	0.0491463	Changed in APP models	3	protein_coding	NO	NO
Wdr70	246.097	0.228816	0.0815183	2.80692	0.00500173	0.0491463	Changed in APP models	2	protein_coding	NO	NO
Mtmr7	1234.11	0.132962	0.0474017	2.80501	0.00503145	0.0493779	Changed in both APP and TAU models	4	protein_coding	NO	NO
Scrn3	621.058	-0.17673	0.0630374	-2.80356	0.00505411	0.0495533	Changed in APP models	1	protein_coding	NO	NO
Scn3b	2239.29	0.0955241	0.0340852	2.80251	0.00507066	0.0496684	Changed in APP models	1	protein_coding	NO	NO
Sfxn3	1863.95	0.112548	0.0401705	2.80177	0.00508237	0.049736	Changed in APP models	3	protein_coding	NO	NO
Cd38	240.722	-0.230162	0.082204	-2.79989	0.005112	0.0498887	-	-	protein_coding	YES	NO
Pdlim2	313.002	0.20279	0.0724286	2.79986	0.00511246	0.0498887	Changed in TAU models	2	protein_coding	NO	NO
Timmdc1	337.466	-0.209877	0.074951	-2.80019	0.00510731	0.0498887	Changed in APP models	1	protein_coding	NO	NO
Itgb4	382.019	-0.212382	0.0759099	-2.79782	0.00514486	0.0501446	-	-	protein_coding	NO	NO
Nudcd3	2633.62	0.0869539	0.0310816	2.7976	0.00514839	0.0501446	-	-	protein_coding	NO	NO
Gabra2	772.959	-0.153207	0.0547958	-2.79595	0.00517471	0.0503535	-	-	protein_coding	NO	NO
Enox2	231.374	-0.249662	0.0893652	-2.79372	0.00521052	0.0505279	-	-	protein_coding	NO	NO
Kcnip4	1236.65	0.119343	0.0427154	2.7939	0.00520764	0.0505279	-	-	protein_coding	NO	NO
Lipa	446.036	-0.192088	0.0687555	-2.79378	0.00520953	0.0505279	-	-	protein_coding	NO	NO
Mylk	364.308	-0.191434	0.0685253	-2.79362	0.00521218	0.0505279	-	-	protein_coding	NO	NO
Lamtor5	463.761	-0.167949	0.0601843	-2.79057	0.00526146	0.0509101	-	-	protein_coding	NO	NO
Ppa1	1122.37	-0.11701	0.0419283	-2.79072	0.00525908	0.0509101	-	-	protein_coding	NO	NO
Chd8	2986.74	0.0814131	0.0292094	2.78722	0.00531616	0.0513845	-	-	protein_coding	NO	NO
Trpm2	780.283	-0.158637	0.0569211	-2.78696	0.00532044	0.0513845	-	-	protein_coding	NO	NO
Mlh1	232.296	0.248588	0.0892372	2.78569	0.00534133	0.0515381	-	-	protein_coding	NO	NO
Stxbp1	19860.6	0.0529586	0.019024	2.78379	0.00537285	0.0517939	-	-	protein_coding	NO	NO
Exoc8	883.899	-0.122652	0.0440732	-2.78291	0.00538736	0.0518854	-	-	protein_coding	NO	NO
Gyk	642.993	-0.14695	0.0528138	-2.78241	0.0053957	0.0519173	-	-	-	NO	NO
Gpc5	609.583	0.167885	0.0603513	2.7818	0.00540577	0.0519658	-	-	protein_coding	NO	NO
Neto1	1557.65	0.104762	0.0376749	2.78069	0.00542437	0.0520962	-	-	protein_coding	NO	NO
Alas1	811.781	0.13859	0.0498611	2.77952	0.00544398	0.0522359	-	-	protein_coding	NO	NO
Rftn2	595.533	-0.157095	0.0565338	-2.77878	0.00545631	0.0522572	-	-	protein_coding	NO	NO
Rps14	1819.96	0.12551	0.0451654	2.77889	0.00545446	0.0522572	-	-	protein_coding	NO	NO
Lrrc45	757.572	0.158757	0.0571479	2.778	0.0054695	0.052335	-	-	protein_coding	NO	NO
Eml6	818.339	0.143507	0.0517029	2.7756	0.00550997	0.0526735	-	-	protein_coding	NO	NO
B230209E15Rik	818.374	0.127164	0.0458273	2.77486	0.00552259	0.0526774	-	-	lincRNA	NO	NO
Ccdc124	776.929	-0.141262	0.0509113	-2.77468	0.00552567	0.0526774	-	-	protein_coding	NO	NO
Mycl	271.716	0.252556	0.0910086	2.77508	0.00551877	0.0526774	-	-	protein_coding	NO	NO
C330007P06Rik	864.882	-0.149165	0.0537864	-2.77328	0.00554951	0.0528072	-	-	protein_coding	NO	NO
Cct7	2696.16	-0.0811878	0.0292726	-2.77351	0.00554552	0.0528072	-	-	protein_coding	NO	NO
Atp13a4	363.799	0.204178	0.0736516	2.77221	0.00556768	0.0529217	-	-	protein_coding	NO	NO
Trpc4	368.715	0.180773	0.0652147	2.77197	0.00557179	0.0529217	-	-	protein_coding	NO	NO
Edf1	1231.57	-0.116084	0.041904	-2.77023	0.00560172	0.0531572	-	-	protein_coding	NO	NO
Ppp1r3f	503.361	0.162548	0.0587294	2.76774	0.00564464	0.0535153	-	-	protein_coding	NO	NO
Plekhh2	342.165	0.197026	0.0711983	2.76728	0.0056526	0.0535417	-	-	protein_coding	NO	NO
Rbm45	486.761	-0.180542	0.0652651	-2.76629	0.00566977	0.0536551	-	-	protein_coding	NO	NO
Sox8	1017.97	-0.15306	0.0553562	-2.76501	0.00569212	0.0537681	-	-	protein_coding	NO	NO
Zc3h15	1764.75	-0.098017	0.0354485	-2.76505	0.00569134	0.0537681	-	-	protein_coding	NO	NO
Rgs14	570.417	0.179751	0.0650784	2.76206	0.00574381	0.0542069	-	-	protein_coding	NO	NO
Cbfa2t3	736.358	-0.186268	0.0674771	-2.76046	0.00577196	0.0543897	-	-	protein_coding	NO	NO
Slc25a11	1465.68	0.108198	0.039197	2.76036	0.0057737	0.0543897	-	-	protein_coding	NO	NO
Col19a1	680.263	0.161375	0.0585065	2.75825	0.00581122	0.0546932	-	-	protein_coding	NO	NO
Chd3	13534.6	0.0622139	0.0225819	2.75504	0.00586854	0.0550822	-	-	protein_coding	NO	NO
Hsp90ab1	24149	-0.0640154	0.0232312	-2.75558	0.00585878	0.0550822	-	-	protein_coding	NO	NO
Tmem256	272.019	-0.211034	0.0765977	-2.75509	0.00586755	0.0550822	-	-	protein_coding	NO	NO
Tspan12	375.043	-0.194817	0.0707403	-2.75397	0.00588765	0.0552114	-	-	protein_coding	NO	NO
Chd7	1356.47	0.153831	0.0558638	2.75368	0.005893	0.0552114	-	-	protein_coding	NO	NO
Pstk	230.307	0.223187	0.0810865	2.75246	0.00591493	0.0553667	-	-	protein_coding	NO	NO
Cyp4f15	195.919	0.294291	0.106937	2.75199	0.0059234	0.0553959	-	-	protein_coding	NO	NO
Casp9	457.412	0.158545	0.0576202	2.75156	0.00593121	0.0554188	-	-	protein_coding	NO	NO
Dlgap2	1421.73	0.114298	0.0415517	2.75074	0.00594611	0.0555077	-	-	protein_coding	NO	NO
Angel2	1123.34	0.114052	0.0414999	2.74826	0.00599132	0.0558334	-	-	protein_coding	NO	NO
Fbn1	241.867	0.242528	0.0882487	2.74823	0.0059918	0.0558334	-	-	protein_coding	NO	NO
Ndufa1	629.475	-0.178523	0.0649765	-2.74749	0.00600524	0.0559083	-	-	protein_coding	NO	NO
4933439C10Rik	215.233	0.262218	0.0954562	2.74699	0.00601441	0.0559432	-	-	processed_transcript	NO	NO
Pmepa1	1100.6	-0.126331	0.0459967	-2.74651	0.00602322	0.0559748	-	-	protein_coding	NO	NO
Vti1b	1758.1	-0.0908744	0.0331035	-2.74516	0.00604814	0.0561559	-	-	protein_coding	NO	NO
Pde1b	4061.44	0.0841601	0.030678	2.74334	0.00608184	0.0564181	-	-	protein_coding	NO	NO
Ndufb10	1458.86	-0.103837	0.0378701	-2.74193	0.00610801	0.05661	-	-	protein_coding	NO	NO
Metrn	936.471	-0.143857	0.052501	-2.74007	0.00614252	0.0568005	-	-	protein_coding	NO	NO
R3hcc1l	287.708	-0.202916	0.0740504	-2.74024	0.0061394	0.0568005	-	-	protein_coding	NO	NO
Rabep1	3047.33	-0.0777496	0.0283792	-2.73967	0.00615004	0.0568005	-	-	protein_coding	NO	NO
Ttc17	924.866	0.116781	0.0426264	2.73965	0.00615055	0.0568005	-	-	protein_coding	NO	NO
Zfp516	464.672	0.166542	0.0608172	2.7384	0.00617393	0.0569656	-	-	protein_coding	NO	NO
Sgpp2	671.076	-0.192001	0.0701291	-2.73783	0.00618463	0.0570133	-	-	protein_coding	NO	NO
Kdm4c	592.767	0.158001	0.0578377	2.7318	0.00629897	0.0579937	-	-	protein_coding	NO	NO
Rab11fip5	1996.32	0.100833	0.0369133	2.73163	0.0063022	0.0579937	-	-	protein_coding	NO	NO
Csnk1a1	4092.55	0.0759899	0.0278483	2.72871	0.00635833	0.0584582	-	-	protein_coding	NO	NO
Efcab14	1352.77	-0.123853	0.0454364	-2.72585	0.00641353	0.0588826	-	-	protein_coding	NO	NO
Tbr1	1719.2	0.0978628	0.0359033	2.72573	0.00641588	0.0588826	-	-	protein_coding	NO	NO
Adarb2	554.144	0.178219	0.0654379	2.72349	0.00645967	0.0592318	-	-	protein_coding	NO	NO
Cds1	2201.22	-0.0801917	0.0294514	-2.72285	0.00647212	0.0592934	-	-	protein_coding	NO	NO
Sidt1	898.427	0.136305	0.0500661	2.72249	0.00647913	0.059305	-	-	protein_coding	NO	NO
Cxxc5	1699.23	-0.0992637	0.0364664	-2.72206	0.00648762	0.0593302	-	-	protein_coding	NO	NO
Wdfy1	442.365	0.193159	0.0710261	2.71956	0.00653694	0.0597284	-	-	protein_coding	NO	NO
1810030O07Rik	421.227	-0.163562	0.060162	-2.71869	0.00655419	0.059833	-	-	protein_coding	NO	NO
Rassf2	1577.81	-0.0984337	0.0362193	-2.71771	0.0065735	0.0598507	-	-	protein_coding	NO	NO
Sec61a1	1193.22	-0.116906	0.0430104	-2.71809	0.00656605	0.0598507	-	-	protein_coding	NO	NO
Trub1	536.53	0.174202	0.0640951	2.71787	0.00657031	0.0598507	-	-	protein_coding	NO	NO
Fam120a	3432.55	-0.0742826	0.0273375	-2.71724	0.00658295	0.059884	-	-	protein_coding	NO	NO
Nomo1	2848.38	-0.0951285	0.0350194	-2.71645	0.00659856	0.0599205	-	-	protein_coding	NO	NO
Vrk1	303.104	0.233564	0.0859755	2.71664	0.00659482	0.0599205	-	-	protein_coding	NO	NO
Ldah	663.549	-0.157517	0.0580166	-2.71503	0.00662695	0.0601254	-	-	protein_coding	NO	NO
Cox17	429.822	-0.161756	0.0596097	-2.71359	0.00665582	0.0603344	-	-	protein_coding	NO	NO
Nr1d2	2966.72	0.0958938	0.035352	2.71254	0.00667688	0.0604723	-	-	protein_coding	NO	NO
Dcc	743.177	-0.147708	0.0545616	-2.70717	0.00678595	0.0613074	-	-	protein_coding	NO	NO
Dus1l	405.409	0.167176	0.0617554	2.70707	0.00678792	0.0613074	-	-	protein_coding	NO	NO
Nudt3	5152.39	-0.0733544	0.0270997	-2.70683	0.00679282	0.0613074	-	-	protein_coding	NO	NO
Rtf1	2064.52	0.111556	0.0412064	2.70725	0.00678436	0.0613074	-	-	protein_coding	NO	NO
Tmem97	173.185	-0.267812	0.0989965	-2.70526	0.00682499	0.0615441	-	-	protein_coding	NO	NO
Cyb5b	3292.49	-0.0764163	0.0282681	-2.70327	0.00686611	0.0618609	-	-	protein_coding	NO	NO
Smarcd1	2889.18	0.105415	0.0390067	2.7025	0.00688204	0.0619504	-	-	protein_coding	NO	NO
Pcbp3	1296.09	0.149839	0.0554824	2.70065	0.00692031	0.0622406	-	-	protein_coding	NO	NO
Gucy1a3	1844.74	0.0916636	0.0339807	2.69752	0.00698585	0.0627754	-	-	protein_coding	NO	NO
Rgs12	752.738	0.131858	0.0488886	2.69711	0.00699443	0.062798	-	-	protein_coding	NO	NO
Hpca	6163.77	0.0913507	0.0338922	2.69533	0.0070319	0.0629591	-	-	protein_coding	NO	NO
Mapk4	1812.22	0.138276	0.0512911	2.69591	0.0070197	0.0629591	-	-	protein_coding	NO	NO
Mkl2	5464.89	0.0701086	0.0260133	2.6951	0.00703674	0.0629591	-	-	protein_coding	NO	NO
Tspyl1	3841.89	-0.071364	0.0264789	-2.69513	0.00703609	0.0629591	-	-	protein_coding	NO	NO
Camk2n2	1919.28	0.100945	0.0374612	2.69466	0.00704598	0.0629872	-	-	protein_coding	NO	NO
Sap130	1001.05	0.12964	0.0481414	2.6929	0.00708332	0.0632663	-	-	protein_coding	NO	NO
Ddx18	274.737	-0.207868	0.0772079	-2.69232	0.00709569	0.0632674	-	-	protein_coding	NO	NO
Mdm4	2382.27	0.0853394	0.0316961	2.69243	0.00709342	0.0632674	-	-	protein_coding	NO	NO
Stx1a	2532.35	0.10028	0.0372602	2.69133	0.00711677	0.0634006	-	-	protein_coding	NO	NO
Mrpl28	453.928	-0.158645	0.0589754	-2.69002	0.00714484	0.0635959	-	-	protein_coding	NO	NO
Micu3	2509.83	0.0897828	0.0333882	2.68906	0.00716538	0.0637238	-	-	protein_coding	NO	NO
Slc25a16	750.929	0.142986	0.053195	2.68795	0.00718919	0.0638257	-	-	protein_coding	NO	NO
Ssbp2	1676.69	0.105265	0.0391613	2.68798	0.0071885	0.0638257	-	-	protein_coding	NO	NO
C1galt1c1	350.009	-0.185161	0.0689223	-2.68652	0.00722008	0.0639536	-	-	protein_coding	NO	NO
Phf14	771.066	0.144539	0.0538052	2.68634	0.00722395	0.0639536	-	-	protein_coding	NO	NO
Snn	3321.56	0.121806	0.0453463	2.68614	0.00722836	0.0639536	-	-	protein_coding	NO	NO
Spp1	577.45	-0.17462	0.0650032	-2.68634	0.00722406	0.0639536	-	-	protein_coding	NO	NO
6330408A02Rik	259.916	-0.226556	0.0843641	-2.68546	0.00724309	0.0640292	-	-	protein_coding	NO	NO
2610008E11Rik	735.927	0.142231	0.0529697	2.68514	0.00724993	0.0640348	-	-	protein_coding	NO	NO
Psd2	1762.27	-0.105526	0.0393046	-2.68482	0.00725688	0.0640415	-	-	protein_coding	NO	NO
Eif3e	1298.61	0.131393	0.0489884	2.68213	0.00731541	0.0645029	-	-	protein_coding	NO	NO
Ccny	2330.24	0.0988904	0.0368757	2.68172	0.00732449	0.064528	-	-	protein_coding	NO	NO
Car11	1783.29	-0.0950789	0.0354607	-2.68125	0.00733475	0.0645633	-	-	protein_coding	NO	NO
Ptcd3	823.559	-0.133894	0.0499549	-2.6803	0.00735562	0.0646919	-	-	protein_coding	NO	NO
Nudt5	209.945	-0.23152	0.0864792	-2.67718	0.00742444	0.0652416	-	-	protein_coding	NO	NO
Itm2b	11819.3	0.053858	0.02012	2.67685	0.00743186	0.0652514	-	-	protein_coding	NO	NO
Amdhd2	177.035	0.2456	0.0918793	2.67308	0.00751588	0.065933	-	-	protein_coding	NO	NO
Ddx21	601.087	0.145099	0.0542989	2.67223	0.00753492	0.066044	-	-	protein_coding	NO	NO
Kmt2b	1568.79	0.0980851	0.0367124	2.67171	0.00754652	0.0660479	-	-	protein_coding	NO	NO
Ndufaf4	681.082	-0.143788	0.05382	-2.67164	0.00754815	0.0660479	-	-	protein_coding	NO	NO
Zfp397	1024.42	-0.151431	0.0566956	-2.67095	0.00756369	0.0661279	-	-	protein_coding	NO	NO
Pcdh9	3747.27	-0.131285	0.0492186	-2.66738	0.00764446	0.0667775	-	-	protein_coding	NO	NO
Marcksl1	1727.45	0.13025	0.0488417	2.66677	0.00765842	0.066843	-	-	protein_coding	NO	NO
Chd3os	2021.41	-0.0856382	0.0321242	-2.66584	0.00767957	0.066971	-	-	protein_coding	NO	NO
Amer2	772.396	-0.143376	0.0537973	-2.66512	0.00769612	0.0669869	-	-	protein_coding	NO	NO
B3galt6	225.659	-0.24786	0.0930083	-2.66493	0.00770053	0.0669869	-	-	protein_coding	NO	NO
Gid8	1298.8	0.0983416	0.0369024	2.66491	0.00770083	0.0669869	-	-	protein_coding	NO	NO
G6pdx	767.22	0.123057	0.046195	2.66385	0.00772526	0.0670864	-	-	protein_coding	NO	NO
Mfsd6	2379.86	-0.0931761	0.0349749	-2.66409	0.00771979	0.0670864	-	-	protein_coding	NO	NO
Ankrd16	299.36	0.224223	0.0842027	2.6629	0.00774707	0.0671629	-	-	protein_coding	NO	NO
Zfp60	817.968	-0.122006	0.0458159	-2.66297	0.00774547	0.0671629	-	-	protein_coding	NO	NO
Trappc13	1429.3	-0.104514	0.0392584	-2.66221	0.00776294	0.0672441	-	-	protein_coding	NO	NO
Dnlz	534.236	-0.164013	0.0616182	-2.66176	0.00777325	0.067277	-	-	protein_coding	NO	NO
Kidins220	7873.39	-0.08298	0.0311855	-2.66085	0.00779431	0.0674029	-	-	protein_coding	NO	NO
Plxnb3	790.892	-0.173463	0.0652006	-2.66045	0.00780361	0.0674268	-	-	protein_coding	NO	NO
Atxn7	768.06	0.130327	0.0490091	2.65925	0.00783156	0.0675729	-	-	protein_coding	NO	NO
Galnt10	294.337	-0.198374	0.0746071	-2.65892	0.00783917	0.0675729	-	-	protein_coding	NO	NO
Rasa2	859.091	0.145047	0.0545519	2.65888	0.00784014	0.0675729	-	-	protein_coding	NO	NO
4930413G21Rik	266.034	0.212961	0.0801114	2.65831	0.00785342	0.0675897	-	-	TEC	NO	NO
Dennd5a	7010.4	-0.069393	0.0261049	-2.65823	0.00785516	0.0675897	-	-	protein_coding	NO	NO
Rpe	430.923	-0.163345	0.0615091	-2.65563	0.00791614	0.0680577	-	-	protein_coding	NO	NO
Sf3b3	1661.72	-0.0882442	0.0332517	-2.65382	0.00795861	0.068366	-	-	protein_coding	NO	NO
Slc35b3	192.469	0.235921	0.0890252	2.65005	0.00804802	0.0690766	-	-	protein_coding	NO	NO
Fam222a	310.989	-0.195591	0.0738466	-2.64861	0.00808235	0.0691988	-	-	protein_coding	NO	NO
Rgs10	380.561	-0.174895	0.0660208	-2.64909	0.00807077	0.0691988	-	-	protein_coding	NO	NO
Spop	3467.11	-0.0714589	0.0269787	-2.64872	0.00807973	0.0691988	-	-	protein_coding	NO	NO
Lman1	805.996	-0.132368	0.0499862	-2.64809	0.00809479	0.069248	-	-	protein_coding	NO	NO
Slc6a15	1206.95	0.134642	0.050851	2.64777	0.00810241	0.0692558	-	-	protein_coding	NO	NO
Drosha	2827.73	-0.0854	0.0322572	-2.64747	0.00810974	0.0692612	-	-	protein_coding	NO	NO
Gjb1	397.237	-0.239204	0.090374	-2.64682	0.00812528	0.0692817	-	-	protein_coding	NO	NO
Smc1a	1920.71	-0.0984953	0.0372129	-2.64681	0.00812555	0.0692817	-	-	protein_coding	NO	NO
H2afj	438.231	-0.170115	0.0642932	-2.64593	0.00814663	0.0694041	-	-	protein_coding	NO	NO
Plxnd1	1612.56	0.0907208	0.0343052	2.64452	0.00818068	0.0696369	-	-	protein_coding	NO	NO
Celf3	1905.57	0.100893	0.0381812	2.64249	0.00823	0.069921	-	-	protein_coding	NO	NO
Mpp3	1095.24	0.112961	0.0427444	2.64271	0.00822449	0.069921	-	-	protein_coding	NO	NO
Rab4b	771.208	0.124621	0.0471689	2.64203	0.00824113	0.069921	-	-	protein_coding	NO	NO
Rgs7	1566.91	0.0950418	0.0359728	2.64204	0.00824075	0.069921	-	-	protein_coding	NO	NO
Ptges3	1437.22	-0.10108	0.0382823	-2.6404	0.00828086	0.0702005	-	-	protein_coding	NO	NO
Ppp2r1a	8188.89	0.0672544	0.0254866	2.63881	0.00831978	0.0704726	-	-	protein_coding	NO	NO
Lztr1	2096.29	-0.0891855	0.0338047	-2.63826	0.00833328	0.0705291	-	-	protein_coding	NO	NO
BC017643	327.721	-0.182898	0.0693429	-2.63759	0.00834963	0.070552	-	-	protein_coding	NO	NO
Cacna1d	1434.68	0.119139	0.0451694	2.63762	0.00834909	0.070552	-	-	protein_coding	NO	NO
Ap2a2	4608.71	0.0667085	0.0253035	2.63633	0.00838079	0.0706404	-	-	protein_coding	NO	NO
BC030499	188.288	0.267191	0.101361	2.63605	0.00838774	0.0706404	-	-	protein_coding	NO	NO
Ermn	2144.26	-0.149147	0.0565912	-2.63551	0.00840111	0.0706404	-	-	protein_coding	NO	NO
Pdpk1	3714.03	-0.0733098	0.0278055	-2.63652	0.00837603	0.0706404	-	-	protein_coding	NO	NO
Tln2	3648.79	-0.0812845	0.0308393	-2.63575	0.00839524	0.0706404	-	-	protein_coding	NO	NO
Zfp13	260.015	0.205039	0.0777694	2.6365	0.00837672	0.0706404	-	-	protein_coding	NO	NO
Map3k9	2257.88	0.0869177	0.0330168	2.63253	0.0084752	0.0709128	-	-	protein_coding	NO	NO
Mgat4b	883.411	0.122472	0.0465201	2.63266	0.00847194	0.0709128	-	-	protein_coding	NO	NO
Nbeal2	369.613	0.195425	0.0742438	2.6322	0.00848335	0.0709128	-	-	protein_coding	NO	NO
Pias3	392.137	0.207851	0.0789306	2.63334	0.00845499	0.0709128	-	-	protein_coding	NO	NO
Rasgrp3	342.865	-0.233652	0.0887586	-2.63244	0.00847728	0.0709128	-	-	protein_coding	NO	NO
Rbbp4	2337.17	0.0845641	0.0321292	2.632	0.0084884	0.0709128	-	-	protein_coding	NO	NO
Sgip1	3880.34	0.100499	0.0381645	2.63331	0.00845563	0.0709128	-	-	protein_coding	NO	NO
Wipf3	3516.23	0.106522	0.0404513	2.63335	0.0084548	0.0709128	-	-	protein_coding	NO	NO
Nup85	507.87	0.144845	0.0550861	2.62943	0.0085528	0.0713931	-	-	protein_coding	NO	NO
Psap	24880.6	0.05421	0.020634	2.62722	0.00860867	0.0718015	-	-	protein_coding	NO	NO
Tmem25	1012.59	-0.123485	0.0470412	-2.62505	0.00866372	0.0722024	-	-	protein_coding	NO	NO
Neu4	193.182	-0.243548	0.0928178	-2.62393	0.00869209	0.0723804	-	-	protein_coding	NO	NO
Gnb5	2280.46	0.0882363	0.0336478	2.62235	0.00873269	0.0726552	-	-	protein_coding	NO	NO
Lss	747.367	0.139577	0.053231	2.62209	0.00873916	0.0726552	-	-	protein_coding	NO	NO
Akap11	7500.4	0.0889872	0.0339496	2.62115	0.00876326	0.072797	-	-	protein_coding	NO	NO
Arf1	5783.36	0.0699633	0.0266997	2.62038	0.00878325	0.072846	-	-	protein_coding	NO	NO
Dnajc28	237.144	-0.21476	0.0819554	-2.62045	0.00878142	0.072846	-	-	protein_coding	NO	NO
Hnrnph1	4253.1	-0.0934169	0.0356589	-2.61974	0.00879974	0.0729242	-	-	protein_coding	NO	NO
Tagln3	3051.19	-0.0720759	0.0275274	-2.61833	0.00883616	0.0731674	-	-	protein_coding	NO	NO
Slc16a11	367.38	0.251168	0.095963	2.61735	0.00886159	0.0733192	-	-	protein_coding	NO	NO
Psip1	4287.2	-0.0632127	0.0241561	-2.61684	0.00887488	0.0733704	-	-	protein_coding	NO	NO
Entpd3	222.205	-0.221664	0.0847342	-2.616	0.00889677	0.0734799	-	-	protein_coding	NO	NO
Sppl2a	1128.3	-0.115351	0.0440982	-2.61578	0.00890234	0.0734799	-	-	protein_coding	NO	NO
Cul1	2536.8	0.0916525	0.0350435	2.61539	0.00891245	0.0734806	-	-	protein_coding	NO	NO
Lactb	263.575	-0.195896	0.0749137	-2.61496	0.00892376	0.0734806	-	-	protein_coding	NO	NO
Rictor	1976.35	0.0952944	0.036442	2.61496	0.00892367	0.0734806	-	-	protein_coding	NO	NO
Zkscan2	425.34	0.186858	0.0715517	2.61151	0.00901445	0.0741683	-	-	protein_coding	NO	NO
Cited2	980.435	0.145119	0.0555957	2.61026	0.00904733	0.0743796	-	-	protein_coding	NO	NO
Prss23	301.873	-0.184403	0.0707129	-2.60777	0.0091133	0.0746843	-	-	protein_coding	NO	NO
Snx3	1981	-0.095663	0.0366828	-2.60785	0.00911135	0.0746843	-	-	protein_coding	NO	NO
St6galnac3	230.063	-0.215573	0.0826485	-2.60831	0.00909915	0.0746843	-	-	protein_coding	NO	NO
Trim24	703.13	0.133827	0.0513053	2.60844	0.00909556	0.0746843	-	-	protein_coding	NO	NO
Kctd12	3199.51	0.0932482	0.0357766	2.6064	0.00914993	0.0749009	-	-	protein_coding	NO	NO
Shank3	5212.78	-0.071042	0.0272584	-2.60624	0.00915424	0.0749009	-	-	protein_coding	NO	NO
Luzp2	4424.38	-0.105188	0.0403682	-2.60571	0.00916845	0.0749578	-	-	protein_coding	NO	NO
2004-09-01	4018.13	0.0791678	0.0304157	2.60286	0.00924493	0.0754587	-	-	protein_coding	NO	NO
1700084C01Rik	226.721	-0.239831	0.0921661	-2.60216	0.00926387	0.0754587	-	-	-	NO	NO
Adam11	3221.95	0.0978476	0.0376037	2.60207	0.00926622	0.0754587	-	-	protein_coding	NO	NO
Cc2d1a	954.975	0.108767	0.0417913	2.60261	0.00925166	0.0754587	-	-	protein_coding	NO	NO
Tbkbp1	1192.37	0.118123	0.0453916	2.60232	0.00925955	0.0754587	-	-	protein_coding	NO	NO
Fam169a	1429.56	0.107473	0.0413265	2.60058	0.00930656	0.0755842	-	-	protein_coding	NO	NO
Mapt	11014.1	-0.060741	0.0233592	-2.60031	0.00931409	0.0755842	-	-	protein_coding	NO	NO
Mfap3	642.423	-0.155334	0.059742	-2.60008	0.00932023	0.0755842	-	-	protein_coding	NO	NO
Necab2	1014.21	0.107023	0.0411587	2.60025	0.00931548	0.0755842	-	-	protein_coding	NO	NO
Rimkla	516.566	-0.181786	0.0698862	-2.60117	0.00929053	0.0755842	-	-	protein_coding	NO	NO
Swap70	188.008	-0.244875	0.0941867	-2.59988	0.00932551	0.0755842	-	-	protein_coding	NO	NO
Fam43b	368.784	-0.196912	0.075752	-2.59942	0.00933804	0.0756264	-	-	protein_coding	NO	NO
Pprc1	490.432	-0.166373	0.0640161	-2.59892	0.00935182	0.0756278	-	-	protein_coding	NO	NO
Txndc11	551.759	0.143906	0.0553723	2.59888	0.00935285	0.0756278	-	-	protein_coding	NO	NO
Adal	345.073	-0.168087	0.0646965	-2.59809	0.00937444	0.0756883	-	-	protein_coding	NO	NO
Cntrl	387.443	0.171353	0.0659602	2.59782	0.00938175	0.0756883	-	-	protein_coding	NO	NO
Mageh1	457.117	-0.149328	0.0574875	-2.59757	0.0093886	0.0756883	-	-	protein_coding	NO	NO
Zfp280c	624.071	0.126934	0.0488672	2.59753	0.00938963	0.0756883	-	-	protein_coding	NO	NO
Pdzd4	2278.12	0.0946245	0.0364577	2.59546	0.00944651	0.0760875	-	-	protein_coding	NO	NO
Akap8l	1740.59	0.0990562	0.0381755	2.59476	0.00946582	0.0761244	-	-	protein_coding	NO	NO
Slc38a3	1168.8	-0.153004	0.0589644	-2.59484	0.00946337	0.0761244	-	-	protein_coding	NO	NO
1110008F13Rik	232.157	-0.235425	0.0907509	-2.59419	0.00948137	0.0761309	-	-	protein_coding	NO	NO
Adcyap1	396.319	-0.176597	0.0680739	-2.5942	0.00948126	0.0761309	-	-	protein_coding	NO	NO
Pcif1	804.597	0.124541	0.0480168	2.59369	0.00949517	0.0761826	-	-	protein_coding	NO	NO
Tmem130	4663.78	-0.0913836	0.035259	-2.59178	0.00954803	0.0765472	-	-	protein_coding	NO	NO
Gskip	517.356	-0.160522	0.0619551	-2.59095	0.00957123	0.0766737	-	-	protein_coding	NO	NO
Dnajb11	1076.76	-0.140899	0.054389	-2.59059	0.00958121	0.0766942	-	-	protein_coding	NO	NO
Pde1a	2803.09	0.0823264	0.031794	2.58937	0.00961525	0.0769071	-	-	protein_coding	NO	NO
Cpe	32497.4	0.0713476	0.0275573	2.58906	0.0096237	0.0769151	-	-	protein_coding	NO	NO
Cecr6	1138.24	-0.126479	0.0488782	-2.58764	0.00966373	0.0771754	-	-	protein_coding	NO	NO
Aldh1l2	212.141	-0.237592	0.0918284	-2.58735	0.00967171	0.0771795	-	-	protein_coding	NO	NO
Cadps2	2277.98	-0.106133	0.0410272	-2.58689	0.00968458	0.0772226	-	-	protein_coding	NO	NO
Arx	307.122	0.210725	0.0814997	2.58559	0.0097212	0.0774548	-	-	protein_coding	NO	NO
A830010M20Rik	3256.37	0.0880889	0.0340807	2.58471	0.00974606	0.0775931	-	-	protein_coding	NO	NO
Chmp5	1261.66	-0.0966531	0.0374057	-2.58392	0.00976856	0.0777123	-	-	protein_coding	NO	NO
Map6d1	1174.27	-0.124891	0.0483464	-2.58326	0.00978716	0.077731	-	-	protein_coding	NO	NO
Mat2a	3288.22	-0.0876765	0.0339412	-2.58319	0.00978914	0.077731	-	-	protein_coding	NO	NO
Xkr4	587.009	0.164601	0.0637236	2.58304	0.00979347	0.077731	-	-	protein_coding	NO	NO
Ndufaf2	227.998	-0.20465	0.07924	-2.58266	0.0098042	0.0777564	-	-	protein_coding	NO	NO
Smarcal1	1648.86	-0.113238	0.0438538	-2.58217	0.00981818	0.0778075	-	-	protein_coding	NO	NO
Calcoco1	1284.86	0.121798	0.0471862	2.58121	0.00984549	0.077905	-	-	protein_coding	NO	NO
Cndp2	720.416	0.123336	0.0477824	2.58121	0.00984555	0.077905	-	-	protein_coding	NO	NO
Mog	1930.47	-0.109764	0.0425438	-2.58003	0.0098793	0.0780525	-	-	protein_coding	NO	NO
Rere	4190.3	0.0707307	0.0274141	2.58008	0.00987765	0.0780525	-	-	protein_coding	NO	NO
Ccdc117	353.254	-0.188862	0.0732343	-2.57888	0.00991216	0.0781926	-	-	protein_coding	NO	NO
Gltscr2	1128.98	0.115724	0.0448708	2.57904	0.0099074	0.0781926	-	-	protein_coding	NO	NO
B3gat1	3568.32	0.0819397	0.0317829	2.57811	0.00993436	0.0783079	-	-	protein_coding	NO	NO
Cpd	2897.59	-0.088145	0.0341934	-2.57784	0.00994208	0.078309	-	-	protein_coding	NO	NO
Timp2	6494.22	0.0885424	0.034356	2.5772	0.00996045	0.078394	-	-	protein_coding	NO	NO
Zfp612	1466.79	-0.090715	0.0352027	-2.57693	0.00996822	0.0783954	-	-	protein_coding	NO	NO
Ryr1	727.072	-0.157707	0.0612125	-2.57638	0.00998395	0.0784594	-	-	protein_coding	NO	NO
Lias	505.368	0.157543	0.0611566	2.57606	0.00999323	0.0784727	-	-	protein_coding	NO	NO
Usp20	1394.2	0.0936929	0.0364028	2.57379	0.0100592	0.0788885	-	-	protein_coding	NO	NO
Vac14	497.854	0.150142	0.0583369	2.57371	0.0100614	0.0788885	-	-	protein_coding	NO	NO
Arhgef10	1522.26	-0.101811	0.0395699	-2.57294	0.0100838	0.0789472	-	-	protein_coding	NO	NO
Bag4	1578.17	0.0916479	0.0356201	2.57293	0.0100842	0.0789472	-	-	protein_coding	NO	NO
Uap1l1	179.599	0.275175	0.106972	2.57241	0.0100993	0.0790051	-	-	protein_coding	NO	NO
Sox10	1095.34	-0.121823	0.0473749	-2.57146	0.0101271	0.0791631	-	-	protein_coding	NO	NO
Rbfox3	5743.89	0.0800068	0.0311199	2.57092	0.0101429	0.0792267	-	-	protein_coding	NO	NO
Prkcz	3689.51	-0.0687854	0.0267616	-2.5703	0.010161	0.0793078	-	-	protein_coding	NO	NO
Ppp1r7	1784.48	0.0936978	0.0364643	2.56958	0.0101823	0.0793793	-	-	protein_coding	NO	NO
Vim	891.537	0.126022	0.0490459	2.56947	0.0101855	0.0793793	-	-	protein_coding	NO	NO
Fech	1116.46	0.10749	0.0418402	2.56906	0.0101975	0.0794128	-	-	protein_coding	NO	NO
Homer1	3762.97	0.121666	0.0473785	2.56796	0.0102298	0.0796041	-	-	protein_coding	NO	NO
Fam8a1	808.282	-0.126201	0.0491657	-2.56686	0.0102625	0.079799	-	-	protein_coding	NO	NO
Kremen1	437.827	-0.148775	0.0579818	-2.5659	0.010291	0.0799601	-	-	protein_coding	NO	NO
Clpx	695.873	0.122367	0.0477414	2.56313	0.0103734	0.0805396	-	-	protein_coding	NO	NO
Car7	317.501	-0.198079	0.0773018	-2.56242	0.0103947	0.0806444	-	-	protein_coding	NO	NO
Uhrf2	915.726	-0.126227	0.0492691	-2.56199	0.0104076	0.080684	-	-	protein_coding	NO	NO
Rab3b	835.629	0.141091	0.0551094	2.56019	0.0104614	0.0810409	-	-	protein_coding	NO	NO
Baz2a	1745.23	0.0868679	0.0339424	2.55928	0.010489	0.0811328	-	-	protein_coding	NO	NO
Tmem56	1893.25	-0.115754	0.0452258	-2.55947	0.0104833	0.0811328	-	-	protein_coding	NO	NO
Fem1b	4022.7	-0.069953	0.0273424	-2.5584	0.0105154	0.0812576	-	-	protein_coding	NO	NO
Prrg1	199.308	-0.264103	0.103237	-2.55822	0.0105209	0.0812576	-	-	protein_coding	NO	NO
Grm7	1119.98	-0.115169	0.0450327	-2.55746	0.010544	0.0813753	-	-	protein_coding	NO	NO
Cep19	804.08	-0.130983	0.0512246	-2.55703	0.0105571	0.0814157	-	-	protein_coding	NO	NO
Srpk2	5422.51	0.067436	0.0263759	2.55673	0.0105662	0.0814255	-	-	protein_coding	NO	NO
Negr1	5373.53	0.0662579	0.025926	2.55565	0.0105989	0.0816163	-	-	protein_coding	NO	NO
Rpap1	403.113	0.160782	0.0629256	2.55511	0.0106153	0.0816439	-	-	protein_coding	NO	NO
Sf3b1	6052.41	0.0893363	0.0349651	2.55502	0.0106183	0.0816439	-	-	protein_coding	NO	NO
Atp5e	779.582	-0.144116	0.0564336	-2.55373	0.0106577	0.0818862	-	-	protein_coding	NO	NO
Etnk1	8773.45	-0.0596826	0.0233738	-2.55339	0.0106679	0.0819032	-	-	protein_coding	NO	NO
4930452B06Rik	188.826	0.2608	0.102185	2.55224	0.0107032	0.0820906	-	-	protein_coding	NO	NO
Adamts3	692.104	0.132941	0.0520911	2.55208	0.0107082	0.0820906	-	-	protein_coding	NO	NO
Reln	3511.92	0.0892379	0.0349745	2.55151	0.0107256	0.0821636	-	-	protein_coding	NO	NO
Taok2	3318.19	0.0783415	0.0307128	2.55077	0.0107484	0.0822768	-	-	protein_coding	NO	NO
Vstm2l	1194.78	0.103986	0.0407795	2.54997	0.0107733	0.0824067	-	-	protein_coding	NO	NO
Prune2	3170.53	0.0728746	0.0285988	2.54817	0.0108289	0.0827091	-	-	protein_coding	NO	NO
Tctn3	437.126	0.155943	0.0611945	2.54831	0.0108246	0.0827091	-	-	protein_coding	NO	NO
Igfbp7	282.376	-0.185038	0.0726557	-2.54677	0.0108724	0.0829801	-	-	protein_coding	NO	NO
Evi5	1683.87	0.092638	0.0363827	2.54621	0.0108899	0.0830526	-	-	protein_coding	NO	NO
Capns1	2109.74	-0.0918733	0.0361078	-2.54441	0.0109461	0.0833194	-	-	protein_coding	NO	NO
Cyth1	1766.86	0.107277	0.0421676	2.54406	0.0109571	0.0833194	-	-	protein_coding	NO	NO
Fam212b	1662.04	-0.11133	0.043748	-2.5448	0.0109341	0.0833194	-	-	protein_coding	NO	NO
Josd2	483.523	-0.170736	0.0671076	-2.54421	0.0109527	0.0833194	-	-	protein_coding	NO	NO
Kcna2	10082.5	-0.0825014	0.0324358	-2.54353	0.0109738	0.0833693	-	-	protein_coding	NO	NO
Top1	2278.13	-0.103873	0.0408413	-2.54334	0.0109798	0.0833693	-	-	protein_coding	NO	NO
Mphosph10	329.49	-0.170515	0.0670732	-2.54223	0.0110149	0.0835738	-	-	protein_coding	NO	NO
Elmod2	444.275	-0.16311	0.0641876	-2.54115	0.0110487	0.0837694	-	-	protein_coding	NO	NO
Zfp874b	320.912	-0.179226	0.0705537	-2.54027	0.0110766	0.083919	-	-	protein_coding	NO	NO
BC003965	502.082	-0.153661	0.0605033	-2.53971	0.0110944	0.0839306	-	-	protein_coding	NO	NO
Tle2	567.193	0.180922	0.0712353	2.53979	0.011092	0.0839306	-	-	protein_coding	NO	NO
Pde4dip	5240.05	-0.0687177	0.0270606	-2.5394	0.0111041	0.083943	-	-	protein_coding	NO	NO
Abcc1	536.876	0.149615	0.0589314	2.5388	0.0111232	0.0840014	-	-	protein_coding	NO	NO
Fhdc1	217.654	-0.219362	0.0864091	-2.53865	0.0111281	0.0840014	-	-	protein_coding	NO	NO
Phf2	1350.23	0.10188	0.0401467	2.53769	0.0111586	0.0841701	-	-	protein_coding	NO	NO
Plekhh1	1148.15	-0.137641	0.054245	-2.53739	0.0111683	0.0841815	-	-	protein_coding	NO	NO
C230004F18Rik	192.728	0.25594	0.100902	2.53652	0.0111959	0.0842945	-	-	processed_transcript	NO	NO
Shank1	12339.3	-0.0908148	0.0358081	-2.53615	0.0112077	0.0842945	-	-	protein_coding	NO	NO
Vmac	202.835	0.254852	0.100485	2.53623	0.0112052	0.0842945	-	-	protein_coding	NO	NO
Luzp1	2820.31	-0.119284	0.0470461	-2.53547	0.0112296	0.0843978	-	-	protein_coding	NO	NO
Mllt10	692.29	0.124542	0.049129	2.53499	0.0112451	0.0844524	-	-	protein_coding	NO	NO
Fermt2	1653.82	-0.109096	0.0430551	-2.53387	0.0112809	0.0846602	-	-	protein_coding	NO	NO
Asxl2	983.202	0.12892	0.0509178	2.53192	0.011344	0.0849229	-	-	protein_coding	NO	NO
Cd2ap	746.895	0.129442	0.0511269	2.53177	0.0113487	0.0849229	-	-	protein_coding	NO	NO
Kcnab3	997.813	0.14622	0.0577398	2.53239	0.0113287	0.0849229	-	-	protein_coding	NO	NO
Luc7l3	3862.93	0.0786744	0.0310748	2.53177	0.0113488	0.0849229	-	-	protein_coding	NO	NO
Fam101b	364.453	-0.180249	0.0712058	-2.53139	0.0113613	0.0849308	-	-	protein_coding	NO	NO
Tcea2	462.201	0.191357	0.0755985	2.53123	0.0113663	0.0849308	-	-	protein_coding	NO	NO
Tapbp	504.578	0.140619	0.0555708	2.53044	0.0113918	0.08506	-	-	protein_coding	NO	NO
Rpgr	451.539	0.158189	0.0625385	2.52946	0.0114237	0.0852365	-	-	protein_coding	NO	NO
Atp11a	2003.05	0.0819556	0.0324086	2.52882	0.0114445	0.0853304	-	-	protein_coding	NO	NO
Plxna2	3515.16	0.0757535	0.0299596	2.52852	0.0114544	0.0853421	-	-	protein_coding	NO	NO
Ap3s2	1702.02	0.0923282	0.0365294	2.5275	0.0114877	0.0854055	-	-	protein_coding	NO	NO
Mrpl42	602.273	-0.131609	0.0520674	-2.52767	0.0114821	0.0854055	-	-	protein_coding	NO	NO
Sqstm1	6787.61	0.0666566	0.0263687	2.52787	0.0114758	0.0854055	-	-	protein_coding	NO	NO
Srgap3	8733.66	0.0745385	0.0295064	2.52618	0.011531	0.0856663	-	-	protein_coding	NO	NO
Stard4	414.143	-0.187957	0.0744135	-2.52585	0.011542	0.085686	-	-	protein_coding	NO	NO
Mon1a	330.877	-0.182844	0.0724177	-2.52486	0.0115746	0.0858048	-	-	protein_coding	NO	NO
Sall1	639.526	0.15678	0.062092	2.52496	0.0115712	0.0858048	-	-	protein_coding	NO	NO
Zfp110	339.481	-0.172178	0.068211	-2.5242	0.0115961	0.0859028	-	-	protein_coding	NO	NO
Dusp15	434.871	-0.174226	0.0690442	-2.52339	0.0116228	0.0859808	-	-	protein_coding	NO	NO
Ypel4	566.943	0.143791	0.0569833	2.52338	0.0116233	0.0859808	-	-	protein_coding	NO	NO
Ppt2	532.819	-0.171601	0.0680496	-2.5217	0.0116789	0.0863302	-	-	protein_coding	NO	NO
Plekhg5	1139.06	0.117223	0.0465039	2.52071	0.0117119	0.0865124	-	-	protein_coding	NO	NO
Camkv	5931.66	0.0790532	0.0313873	2.51863	0.0117811	0.0868993	-	-	protein_coding	NO	NO
Sgpl1	734.441	0.124457	0.0494101	2.51887	0.0117734	0.0868993	-	-	protein_coding	NO	NO
Agpat4	890.937	-0.120442	0.0478564	-2.51674	0.0118447	0.0872188	-	-	protein_coding	NO	NO
Nolc1	1188.59	-0.0965195	0.0383533	-2.51659	0.0118497	0.0872188	-	-	protein_coding	NO	NO
Stx5a	892.633	0.111682	0.0443732	2.51689	0.0118396	0.0872188	-	-	protein_coding	NO	NO
Atxn1	2735.09	0.0948182	0.0376979	2.51521	0.0118962	0.0873122	-	-	protein_coding	NO	NO
Gtf2ird1	597.04	0.144692	0.0575238	2.51534	0.0118919	0.0873122	-	-	protein_coding	NO	NO
Tspyl2	2210.87	0.107221	0.0426181	2.51586	0.0118741	0.0873122	-	-	protein_coding	NO	NO
Tst	359.028	-0.197233	0.0784131	-2.51531	0.0118928	0.0873122	-	-	protein_coding	NO	NO
Pax6	482.817	0.155153	0.0617068	2.51436	0.0119248	0.0874601	-	-	protein_coding	NO	NO
Pcdhgc4	354.403	0.178756	0.0711076	2.51389	0.0119408	0.0875153	-	-	protein_coding	NO	NO
Fam50a	357.797	0.171198	0.0681536	2.51194	0.0120069	0.0879373	-	-	protein_coding	NO	NO
Slc22a17	9071.13	0.0599596	0.0238872	2.51011	0.0120694	0.0882888	-	-	protein_coding	NO	NO
Snapc4	707.523	0.14173	0.0564654	2.51003	0.012072	0.0882888	-	-	protein_coding	NO	NO
Msantd4	1338.33	-0.096243	0.0383775	-2.5078	0.0121487	0.0887868	-	-	protein_coding	NO	NO
Sec16a	1848.67	0.0896953	0.0357827	2.50667	0.0121876	0.0890079	-	-	protein_coding	NO	NO
Rgs9	1795.75	0.112837	0.0450242	2.50615	0.0122055	0.0890287	-	-	protein_coding	NO	NO
Skida1	203.031	-0.227852	0.0909197	-2.50608	0.0122076	0.0890287	-	-	protein_coding	NO	NO
Atp2a2	22485.2	-0.0899305	0.0358893	-2.50577	0.0122184	0.0890441	-	-	protein_coding	NO	NO
Nrn1	3290.34	-0.0765379	0.0305548	-2.50494	0.0122473	0.0891918	-	-	protein_coding	NO	NO
Baalc	3276.01	-0.0842394	0.0336362	-2.50442	0.0122651	0.0891963	-	-	protein_coding	NO	NO
Jkamp	736.103	-0.120191	0.0479907	-2.50448	0.0122633	0.0891963	-	-	protein_coding	NO	NO
Creld2	268.321	-0.223993	0.0894686	-2.50359	0.0122939	0.0892796	-	-	protein_coding	NO	NO
Exoc4	1195.3	-0.111674	0.0446048	-2.50364	0.0122924	0.0892796	-	-	protein_coding	NO	NO
Brsk2	3590.04	0.0645987	0.0258148	2.50239	0.0123358	0.0895215	-	-	protein_coding	NO	NO
Sox2ot	723.103	-0.184601	0.0737952	-2.50154	0.0123655	0.0896111	-	-	processed_transcript	NO	NO
Syt1	26990.8	0.0553505	0.0221257	2.50163	0.0123622	0.0896111	-	-	protein_coding	NO	NO
Pias2	1637.01	0.0957415	0.0383014	2.49969	0.0124303	0.0900171	-	-	protein_coding	NO	NO
H2afz	897.573	-0.111449	0.0445996	-2.49887	0.012459	0.0901618	-	-	protein_coding	NO	NO
Bcat1	2524.82	-0.0980588	0.0392789	-2.49647	0.0125435	0.0907098	-	-	protein_coding	NO	NO
Tinf2	210.38	0.21512	0.0861818	2.49611	0.0125563	0.0907391	-	-	protein_coding	NO	NO
Igsf8	2726.99	0.0804773	0.0322514	2.49531	0.0125846	0.0908165	-	-	protein_coding	NO	NO
Slc30a1	824.864	-0.1224	0.0490472	-2.49555	0.0125763	0.0908165	-	-	protein_coding	NO	NO
Plbd2	1396.37	0.106854	0.0428406	2.49422	0.0126234	0.0910149	-	-	protein_coding	NO	NO
Slc7a3	187.295	-0.25187	0.100989	-2.49404	0.0126297	0.0910149	-	-	protein_coding	NO	NO
Fam3a	280.524	0.184271	0.0738935	2.49374	0.0126406	0.0910302	-	-	protein_coding	NO	NO
Ggnbp2	1836.44	0.0961828	0.0385807	2.49303	0.0126658	0.0911478	-	-	protein_coding	NO	NO
Arglu1	1442.2	0.122378	0.0491092	2.49197	0.0127038	0.0911949	-	-	protein_coding	NO	NO
Cap2	4002.78	-0.071643	0.0287536	-2.49161	0.0127165	0.0911949	-	-	protein_coding	NO	NO
Gpx4	2258.09	0.0915892	0.0367505	2.49219	0.0126959	0.0911949	-	-	protein_coding	NO	NO
Mapk12	202.662	0.220842	0.0886275	2.4918	0.0127096	0.0911949	-	-	protein_coding	NO	NO
Vti1a	1080.73	-0.0959078	0.0384809	-2.49235	0.0126902	0.0911949	-	-	protein_coding	NO	NO
Gramd3	380.106	-0.23787	0.0954858	-2.49116	0.0127327	0.0912483	-	-	protein_coding	NO	NO
Txlna	1054.95	-0.105645	0.042439	-2.48935	0.0127978	0.091651	-	-	protein_coding	NO	NO
Akr1a1	3549.31	0.0648597	0.0260679	2.48811	0.0128426	0.091908	-	-	protein_coding	NO	NO
Cox7b	2037.07	-0.0895224	0.0359895	-2.48746	0.0128658	0.0920105	-	-	protein_coding	NO	NO
Slmo2	753.222	-0.117827	0.0473745	-2.48715	0.0128772	0.092028	-	-	protein_coding	NO	NO
Igdcc4	1053.26	-0.121615	0.0489078	-2.48662	0.0128964	0.0920381	-	-	protein_coding	NO	NO
Mlec	2906.28	-0.130627	0.0525292	-2.48676	0.0128913	0.0920381	-	-	protein_coding	NO	NO
Ep400	2582.39	0.0800574	0.0322	2.48626	0.0129094	0.0920677	-	-	protein_coding	NO	NO
Rpf2	271.774	-0.191277	0.076963	-2.48531	0.0129439	0.0922498	-	-	protein_coding	NO	NO
0610010F05Rik	1085.34	0.129999	0.0523145	2.48494	0.0129572	0.092281	-	-	protein_coding	NO	NO
Irs1	668.716	-0.14063	0.0566597	-2.48202	0.0130641	0.0928536	-	-	protein_coding	NO	NO
Lpgat1	6471.22	-0.0854997	0.0344479	-2.482	0.0130646	0.0928536	-	-	protein_coding	NO	NO
Mef2c	8846.64	0.0804022	0.0323911	2.48223	0.0130562	0.0928536	-	-	protein_coding	NO	NO
Gdf11	220.826	-0.239183	0.096436	-2.48022	0.01313	0.0931907	-	-	protein_coding	NO	NO
Mtap	219.436	-0.215537	0.0868992	-2.48031	0.0131269	0.0931907	-	-	protein_coding	NO	NO
Fbxl20	1498.62	0.0958077	0.0386357	2.47977	0.0131465	0.0931991	-	-	protein_coding	NO	NO
Il33	754.103	-0.167486	0.0675427	-2.4797	0.0131492	0.0931991	-	-	protein_coding	NO	NO
Bysl	409.857	-0.150206	0.0605932	-2.47893	0.0131776	0.0932723	-	-	protein_coding	NO	NO
Eif3m	930.117	0.106733	0.0430549	2.479	0.013175	0.0932723	-	-	protein_coding	NO	NO
Flt1	807.862	-0.1833	0.073967	-2.47813	0.0132074	0.0934187	-	-	protein_coding	NO	NO
Erbb3	338.697	-0.228074	0.0920543	-2.4776	0.0132269	0.0934928	-	-	protein_coding	NO	NO
Acad11	490.669	-0.157936	0.0637643	-2.47687	0.013254	0.0936204	-	-	protein_coding	NO	NO
Klf6	1012.44	0.122	0.0492851	2.4754	0.0133087	0.0939049	-	-	protein_coding	NO	NO
Slc35e4	392.881	-0.15829	0.0639478	-2.4753	0.0133124	0.0939049	-	-	protein_coding	NO	NO
Pspc1	855.066	0.129935	0.0525171	2.47414	0.0133558	0.0941464	-	-	protein_coding	NO	NO
Rassf4	406.208	-0.225639	0.0912275	-2.47337	0.0133846	0.094285	-	-	protein_coding	NO	NO
Prss12	259.109	0.222258	0.089874	2.47299	0.0133987	0.0943202	-	-	protein_coding	NO	NO
Clstn2	1952.07	-0.105065	0.0425176	-2.47109	0.0134701	0.0947587	-	-	protein_coding	NO	NO
Gclc	1220.21	0.0960074	0.0388615	2.4705	0.0134923	0.09485	-	-	protein_coding	NO	NO
Atp6v1e1	4332.18	0.065767	0.0266325	2.46942	0.0135331	0.0950077	-	-	protein_coding	NO	NO
Laptm5	486.989	-0.149481	0.0605276	-2.46964	0.0135251	0.0950077	-	-	protein_coding	NO	NO
Mgat5b	1467.27	0.0926575	0.0375531	2.46737	0.0136109	0.0954886	-	-	protein_coding	NO	NO
Tspan31	935.611	-0.112945	0.0457908	-2.46655	0.0136422	0.0955786	-	-	protein_coding	NO	NO
Tspan7	14691.5	-0.0625347	0.0253516	-2.4667	0.0136365	0.0955786	-	-	protein_coding	NO	NO
Arhgap1	1211.56	0.118657	0.0481188	2.46591	0.0136665	0.0956841	-	-	protein_coding	NO	NO
Cdc42ep4	842.012	-0.162121	0.0658119	-2.46341	0.0137624	0.0961441	-	-	protein_coding	NO	NO
Mdga2	1370.18	0.134346	0.0545283	2.46379	0.0137476	0.0961441	-	-	protein_coding	NO	NO
Myrf	1882.51	-0.0812964	0.0330001	-2.46352	0.0137579	0.0961441	-	-	protein_coding	NO	NO
Zfp160	408.437	0.166152	0.067453	2.46322	0.0137694	0.0961441	-	-	protein_coding	NO	NO
Fundc1	888.776	-0.110648	0.0449374	-2.46228	0.0138059	0.0963334	-	-	protein_coding	NO	NO
Hnrnpdl	2864.41	-0.0866674	0.0352345	-2.45973	0.0139041	0.0968226	-	-	protein_coding	NO	NO
Pex13	726.387	-0.138717	0.0564009	-2.45949	0.0139134	0.0968226	-	-	protein_coding	NO	NO
Rpl17	3057.56	0.0946364	0.0384743	2.45973	0.0139041	0.0968226	-	-	protein_coding	NO	NO
Tgfb3	329.744	-0.195044	0.0792871	-2.45997	0.0138949	0.0968226	-	-	protein_coding	NO	NO
Endov	591.051	0.128846	0.0523936	2.45919	0.0139252	0.0968392	-	-	protein_coding	NO	NO
Aldh18a1	470.63	-0.15085	0.0613496	-2.45886	0.013938	0.0968631	-	-	protein_coding	NO	NO
Ssbp4	1509.44	0.111011	0.0451819	2.45698	0.0140111	0.0973055	-	-	protein_coding	NO	NO
Hgsnat	1057.87	0.111782	0.0455016	2.45666	0.0140234	0.0973256	-	-	protein_coding	NO	NO
Csgalnact2	374.201	0.168433	0.0685854	2.45582	0.0140565	0.0974844	-	-	protein_coding	NO	NO
Trpc3	671.885	-0.141271	0.0575302	-2.4556	0.0140652	0.0974844	-	-	protein_coding	NO	NO
Ttbk2	4356.78	-0.110674	0.0450879	-2.45463	0.0141028	0.0976797	-	-	protein_coding	NO	NO
Nrip3	3151.14	0.0895358	0.0364812	2.4543	0.0141159	0.0977052	-	-	protein_coding	NO	NO
Taldo1	1290.96	-0.0940887	0.0383429	-2.45388	0.0141326	0.097755	-	-	protein_coding	NO	NO
Ociad1	5201.66	-0.0635056	0.0259115	-2.45087	0.0142511	0.098509	-	-	protein_coding	NO	NO
Dact1	221.187	0.208682	0.0852505	2.44787	0.0143705	0.0992014	-	-	protein_coding	NO	NO
Srrt	2108.12	0.0931947	0.0380699	2.44799	0.0143656	0.0992014	-	-	protein_coding	NO	NO
Fam124a	451.482	0.142325	0.0581599	2.44713	0.0144001	0.0993394	-	-	protein_coding	NO	NO
Gfra2	1199.76	-0.105342	0.043054	-2.44675	0.0144152	0.0993776	-	-	protein_coding	NO	NO
E2f6	595.186	-0.140876	0.0576347	-2.4443	0.0145133	0.0999873	-	-	protein_coding	NO	NO
Tmem63a	898.866	-0.112912	0.0461991	-2.44403	0.0145243	0.099996	-	-	protein_coding	NO	NO
Pak3	3301.96	-0.0788902	0.032285	-2.44356	0.0145433	0.100049	-	-	protein_coding	NO	NO
Ptk2	2403.77	0.0851669	0.0348599	2.44312	0.014561	0.100049	-	-	protein_coding	NO	NO
Rab1	3876.25	-0.0665991	0.0272594	-2.44316	0.0145593	0.100049	-	-	-	NO	NO
G3bp1	1160.69	-0.123827	0.0506976	-2.44247	0.0145871	0.100161	-	-	protein_coding	NO	NO
Stab1	301.81	-0.182879	0.0748831	-2.44219	0.0145984	0.100173	-	-	protein_coding	NO	NO
Abtb1	453.121	0.157453	0.0644902	2.4415	0.0146262	0.100297	-	-	protein_coding	NO	NO
Adipor1	1419.33	-0.111718	0.0457677	-2.44098	0.0146475	0.10031	-	-	protein_coding	NO	NO
Kcnk13	195.352	-0.250272	0.102528	-2.441	0.0146466	0.10031	-	-	protein_coding	NO	NO
Oprl1	822.636	0.112249	0.0459953	2.44045	0.0146688	0.100368	-	-	protein_coding	NO	NO
Tfap2b	299.444	0.190605	0.0781073	2.44029	0.0146754	0.100368	-	-	protein_coding	NO	NO
Adam22	6235.61	0.0564956	0.0231679	2.43853	0.0147473	0.100664	-	-	protein_coding	NO	NO
Ears2	203.358	-0.208835	0.0856404	-2.43851	0.014748	0.100664	-	-	protein_coding	NO	NO
Ykt6	1344.41	0.0986164	0.0404352	2.43888	0.0147329	0.100664	-	-	protein_coding	NO	NO
D3Ertd751e	340.915	-0.168899	0.069272	-2.4382	0.0147606	0.100673	-	-	protein_coding	NO	NO
Megf11	1092.07	-0.0965534	0.0396035	-2.438	0.0147687	0.100673	-	-	protein_coding	NO	NO
Ddx10	373.966	-0.170562	0.0700193	-2.43593	0.0148536	0.101166	-	-	protein_coding	NO	NO
Optn	411.53	0.159327	0.0654118	2.43576	0.0148606	0.101166	-	-	protein_coding	NO	NO
Ap3b1	1028.7	-0.108971	0.0447427	-2.4355	0.0148712	0.101171	-	-	protein_coding	NO	NO
Tpmt	203.609	-0.220336	0.0904778	-2.43525	0.0148816	0.101175	-	-	protein_coding	NO	NO
Tsg101	978.633	0.104933	0.0430983	2.43473	0.0149028	0.101253	-	-	protein_coding	NO	NO
Kctd4	448.666	-0.142401	0.0585124	-2.43369	0.0149458	0.101478	-	-	protein_coding	NO	NO
Zfp719	404.597	-0.153847	0.0632248	-2.43334	0.0149603	0.10151	-	-	protein_coding	NO	NO
Zfp148	2695.31	0.0854395	0.0351225	2.43262	0.0149902	0.101646	-	-	protein_coding	NO	NO
Cwc22	374.656	0.162714	0.0669012	2.43216	0.0150093	0.101709	-	-	protein_coding	NO	NO
Brd4	2652.69	0.0777376	0.0319669	2.43181	0.0150234	0.101738	-	-	protein_coding	NO	NO
AI414108	1197.52	-0.116975	0.0481161	-2.43109	0.0150535	0.101808	-	-	-	NO	NO
Wbp11	1670.35	0.0932127	0.0383396	2.43124	0.0150473	0.101808	-	-	protein_coding	NO	NO
2310022B05Rik	1746.22	0.0901705	0.0371027	2.43029	0.0150867	0.10192	-	-	protein_coding	NO	NO
Eif2ak4	616.239	0.122633	0.0504665	2.42998	0.0150997	0.10192	-	-	protein_coding	NO	NO
Wasf1	3945.54	0.086049	0.0354092	2.43013	0.0150934	0.10192	-	-	protein_coding	NO	NO
Asns	1591.74	-0.0918109	0.0377937	-2.42927	0.0151294	0.101967	-	-	protein_coding	NO	NO
Crhbp	225.578	-0.241228	0.0993201	-2.42879	0.0151491	0.101967	-	-	protein_coding	NO	NO
Med15	1123.07	0.107428	0.0442204	2.42938	0.0151245	0.101967	-	-	protein_coding	NO	NO
Prpsap2	528.123	0.132161	0.0544181	2.42863	0.0151559	0.101967	-	-	protein_coding	NO	NO
Slc38a10	1425.63	-0.0823514	0.0339048	-2.4289	0.0151447	0.101967	-	-	protein_coding	NO	NO
Gpr89	384.62	-0.168638	0.0694654	-2.42766	0.0151966	0.102109	-	-	protein_coding	NO	NO
Ubap2	1073.6	-0.114496	0.0471634	-2.42765	0.0151969	0.102109	-	-	protein_coding	NO	NO
R3hdm4	3230.72	0.0877406	0.0361467	2.42734	0.0152098	0.10213	-	-	protein_coding	NO	NO
Acsl6	3447.93	-0.0874758	0.0360511	-2.42644	0.0152478	0.102132	-	-	protein_coding	NO	NO
Medag	353.623	-0.16672	0.0687265	-2.42585	0.0152727	0.102132	-	-	protein_coding	NO	NO
Ndufc1	505.132	-0.147399	0.0607502	-2.42631	0.0152534	0.102132	-	-	protein_coding	NO	NO
Pak6	1261.42	0.0990817	0.0408347	2.42641	0.0152491	0.102132	-	-	protein_coding	NO	NO
Pcdh8	686.57	0.125921	0.0519134	2.4256	0.0152832	0.102132	-	-	protein_coding	NO	NO
Tmem132b	3369.16	0.073698	0.0303852	2.42546	0.0152892	0.102132	-	-	protein_coding	NO	NO
Vps13d	3721.92	0.0708813	0.0292133	2.42633	0.0152522	0.102132	-	-	protein_coding	NO	NO
Wars	1681.49	-0.099244	0.0409104	-2.42589	0.015271	0.102132	-	-	protein_coding	NO	NO
Dpp7	328.08	-0.183946	0.0758609	-2.42478	0.0153176	0.102256	-	-	protein_coding	NO	NO
C77370	1204.08	0.110063	0.0454063	2.42395	0.0153526	0.102357	-	-	protein_coding	NO	NO
Dnajc10	1692.72	0.0895666	0.0369487	2.42408	0.0153472	0.102357	-	-	protein_coding	NO	NO
Slc35a2	371.105	-0.170111	0.0702283	-2.42226	0.0154245	0.10277	-	-	protein_coding	NO	NO
Pstpip2	201.081	0.241719	0.0998038	2.42194	0.015438	0.102794	-	-	protein_coding	NO	NO
Cask	2152.16	0.088037	0.0363592	2.42131	0.0154647	0.102906	-	-	protein_coding	NO	NO
Uhrf1bp1l	2561.47	0.0821797	0.0339462	2.42088	0.0154831	0.102962	-	-	protein_coding	NO	NO
Rps6kb1	1302.42	0.105001	0.0433927	2.4198	0.0155291	0.103201	-	-	protein_coding	NO	NO
Clock	2898.23	-0.0855533	0.0353743	-2.41851	0.015584	0.1035	-	-	protein_coding	NO	NO
Plec	5686.43	0.0874498	0.0361641	2.41814	0.0156001	0.10354	-	-	protein_coding	NO	NO
Kmt2a	5533.6	0.0919221	0.0380323	2.41695	0.0156513	0.103813	-	-	protein_coding	NO	NO
Rab15	3610.27	-0.0691942	0.0286429	-2.41575	0.0157028	0.104088	-	-	protein_coding	NO	NO
Kat6b	1497.1	0.111808	0.0462923	2.41527	0.0157234	0.104157	-	-	protein_coding	NO	NO
Gle1	961.76	0.11138	0.0461523	2.41332	0.0158079	0.10465	-	-	protein_coding	NO	NO
Sarm1	632.971	-0.130519	0.0540906	-2.41298	0.0158229	0.104682	-	-	protein_coding	NO	NO
Nxph1	614.495	0.124879	0.0518438	2.40875	0.0160071	0.105833	-	-	protein_coding	NO	NO
Setx	2275.14	0.0838087	0.0347969	2.40851	0.0160177	0.105836	-	-	protein_coding	NO	NO
Cep63	417.2	-0.161556	0.0670974	-2.40779	0.0160494	0.10591	-	-	protein_coding	NO	NO
Dlg1	3928.61	0.0701655	0.0291396	2.4079	0.0160444	0.10591	-	-	protein_coding	NO	NO
Tmem222	829.931	-0.11456	0.0476	-2.40673	0.0160961	0.10615	-	-	protein_coding	NO	NO
Frmd8	473.488	-0.142775	0.0593655	-2.40501	0.0161718	0.106581	-	-	protein_coding	NO	NO
H3f3b	3318.42	0.0742579	0.0309029	2.40294	0.0162637	0.107119	-	-	protein_coding	NO	NO
Ndufv1	2288.79	0.080606	0.0335538	2.40229	0.0162926	0.107241	-	-	protein_coding	NO	NO
Ficd	314.655	-0.162698	0.0677896	-2.40004	0.0163933	0.107835	-	-	protein_coding	NO	NO
Cx3cl1	11941.7	-0.0729069	0.0303808	-2.39977	0.0164056	0.107847	-	-	protein_coding	NO	NO
Acvr1	568.065	-0.142103	0.0592367	-2.3989	0.0164445	0.108034	-	-	protein_coding	NO	NO
Cbx7	987.149	0.109987	0.0458723	2.39768	0.0164994	0.108225	-	-	protein_coding	NO	NO
Dad1	655.336	-0.122574	0.0511295	-2.39732	0.0165155	0.108225	-	-	protein_coding	NO	NO
Nsg1	5734.16	0.0829609	0.0346032	2.39749	0.0165079	0.108225	-	-	protein_coding	NO	NO
Tshz2	1229.3	0.100386	0.0418657	2.39781	0.0164936	0.108225	-	-	protein_coding	NO	NO
Ahcy	206.684	0.200596	0.0836997	2.39662	0.0165471	0.108363	-	-	protein_coding	NO	NO
Fen1	200.326	0.213209	0.0889751	2.39628	0.0165625	0.108396	-	-	protein_coding	NO	NO
Unc79	1910.88	0.0803285	0.0335288	2.39581	0.0165837	0.108466	-	-	protein_coding	NO	NO
Tmx2	2393.34	-0.0710936	0.0297034	-2.39345	0.0166907	0.109097	-	-	protein_coding	NO	NO
Nsdhl	405.093	-0.170715	0.0713589	-2.39234	0.0167414	0.109359	-	-	protein_coding	NO	NO
Api5	1900.51	-0.0933599	0.0390367	-2.39159	0.0167754	0.109443	-	-	protein_coding	NO	NO
Gm1976	329.023	0.162675	0.0680175	2.39167	0.0167721	0.109443	-	-	lincRNA	NO	NO
Pde10a	5549.82	0.164858	0.0689705	2.39028	0.0168357	0.109767	-	-	protein_coding	NO	NO
Atox1	292.022	-0.171022	0.0715639	-2.38978	0.0168587	0.109833	-	-	protein_coding	NO	NO
Hif1an	1078.45	-0.101223	0.0423601	-2.38959	0.0168671	0.109833	-	-	protein_coding	NO	NO
Nadk	1084.95	-0.102717	0.0430007	-2.38873	0.0169068	0.109939	-	-	protein_coding	NO	NO
Pik3c2b	855.728	-0.142943	0.0598408	-2.38872	0.0169071	0.109939	-	-	protein_coding	NO	NO
Wnk3	1144.88	-0.120734	0.050547	-2.38854	0.0169154	0.109939	-	-	protein_coding	NO	NO
Npas2	817.817	0.111401	0.046659	2.38755	0.0169612	0.110168	-	-	protein_coding	NO	NO
Atp2b1	15829.7	0.058095	0.0243374	2.38707	0.0169834	0.110243	-	-	protein_coding	NO	NO
Kank1	601.691	-0.133219	0.0558443	-2.38555	0.0170537	0.110422	-	-	protein_coding	NO	NO
Mmd2	2274.55	-0.0897809	0.0376323	-2.38574	0.0170448	0.110422	-	-	protein_coding	NO	NO
Robo2	2543.2	0.12789	0.0536034	2.38585	0.0170396	0.110422	-	-	protein_coding	NO	NO
Serbp1	4758.29	-0.0662047	0.0277499	-2.38577	0.0170436	0.110422	-	-	protein_coding	NO	NO
Hist3h2a	238.171	-0.189436	0.0794756	-2.38357	0.0171456	0.110947	-	-	protein_coding	NO	NO
Cyth2	1181.78	0.0939436	0.0394284	2.38264	0.017189	0.111158	-	-	protein_coding	NO	NO
Smim20	224.822	-0.189627	0.079596	-2.38237	0.0172014	0.111169	-	-	protein_coding	NO	NO
6330416G13Rik	250.96	-0.181764	0.0763405	-2.38097	0.0172673	0.111525	-	-	protein_coding	NO	NO
H2-D1	224.252	0.20279	0.0851876	2.38051	0.0172886	0.111593	-	-	protein_coding	NO	NO
Igfbp2	653.67	-0.14911	0.0626497	-2.38006	0.0173098	0.11166	-	-	protein_coding	NO	NO
Dgcr6	545.198	0.133	0.0559014	2.37919	0.0173507	0.111854	-	-	protein_coding	NO	NO
Tmem101	253.759	-0.187845	0.0789891	-2.37812	0.0174014	0.112111	-	-	protein_coding	NO	NO
2410004B18Rik	372.729	-0.15003	0.0630959	-2.37781	0.017416	0.112135	-	-	protein_coding	NO	NO
Stac2	1509.33	-0.10749	0.0452203	-2.37702	0.0174529	0.112303	-	-	protein_coding	NO	NO
Coro1b	1060.85	0.111022	0.0467232	2.37616	0.017494	0.112372	-	-	protein_coding	NO	NO
Srsf6	2224.85	-0.0827474	0.0348247	-2.37611	0.0174962	0.112372	-	-	protein_coding	NO	NO
Tmem246	1024.61	-0.111953	0.0471077	-2.37654	0.0174761	0.112372	-	-	protein_coding	NO	NO
Actr2	6255.55	0.057082	0.0240264	2.37581	0.0175105	0.112393	-	-	protein_coding	NO	NO
Acvr2a	1272.49	0.0945675	0.0398275	2.37443	0.0175762	0.112745	-	-	protein_coding	NO	NO
Mvb12a	245.744	0.211455	0.0890793	2.37378	0.0176069	0.112872	-	-	protein_coding	NO	NO
Hr	1251.51	-0.132271	0.0557322	-2.37333	0.0176286	0.112941	-	-	protein_coding	NO	NO
Dhrs7b	238.763	-0.207057	0.087253	-2.37307	0.0176411	0.112951	-	-	protein_coding	NO	NO
Frmd7	228.241	0.445294	0.187732	2.37196	0.0176938	0.113219	-	-	protein_coding	NO	NO
Tcaim	407.779	0.143255	0.0604053	2.37156	0.0177132	0.113272	-	-	protein_coding	NO	NO
Strn3	2233.93	0.0754196	0.0318202	2.37018	0.0177796	0.113626	-	-	protein_coding	NO	NO
Pip5k1a	1105.11	0.114199	0.0481997	2.36929	0.0178222	0.113828	-	-	protein_coding	NO	NO
St3gal2	2311.22	-0.0889485	0.0375604	-2.36814	0.0178776	0.114112	-	-	protein_coding	NO	NO
Fam131a	3283	0.0993877	0.0419885	2.36702	0.017932	0.114318	-	-	protein_coding	NO	NO
Mlc1	2569.73	-0.072489	0.0306227	-2.36717	0.0179248	0.114318	-	-	protein_coding	NO	NO
Lef1	185.387	-0.267065	0.112849	-2.36657	0.0179539	0.114387	-	-	protein_coding	NO	NO
Fnbp4	1083.28	0.105301	0.0445121	2.36566	0.0179977	0.114526	-	-	protein_coding	NO	NO
Traip	214.343	-0.233334	0.0986336	-2.36566	0.0179978	0.114526	-	-	protein_coding	NO	NO
Gzf1	848.736	-0.103829	0.0438996	-2.36514	0.0180234	0.114618	-	-	protein_coding	NO	NO
Ablim2	2408.55	0.0916629	0.0387641	2.36463	0.018048	0.114657	-	-	protein_coding	NO	NO
Elovl1	409.294	-0.148897	0.0629706	-2.36455	0.0180518	0.114657	-	-	protein_coding	NO	NO
Acbd6	626.933	0.118388	0.0500891	2.36355	0.0181009	0.114687	-	-	protein_coding	NO	NO
Ankrd34a	1019.76	-0.0935224	0.0395622	-2.36393	0.0180822	0.114687	-	-	protein_coding	NO	NO
Tmem186	367.046	-0.154142	0.0652124	-2.3637	0.0180936	0.114687	-	-	protein_coding	NO	NO
Vars	812.684	0.126429	0.0534842	2.36385	0.018086	0.114687	-	-	protein_coding	NO	NO
Dock4	3023.05	0.0806553	0.0341333	2.36295	0.0181301	0.114802	-	-	protein_coding	NO	NO
Spred2	1599.04	-0.112705	0.0477088	-2.36235	0.0181597	0.114919	-	-	protein_coding	NO	NO
Rian	9604.18	-0.0582375	0.0246588	-2.36173	0.0181898	0.115039	-	-	processed_transcript	NO	NO
Rnf215	351.713	-0.159971	0.0677997	-2.35947	0.018301	0.115671	-	-	protein_coding	NO	NO
Pxn	786.928	0.130082	0.0552214	2.35564	0.0184907	0.116727	-	-	protein_coding	NO	NO
Zfp39	228.762	0.203463	0.0863679	2.35577	0.0184843	0.116727	-	-	protein_coding	NO	NO
Ints10	1159.4	-0.101427	0.0430754	-2.35465	0.0185401	0.116968	-	-	protein_coding	NO	NO
Ccdc25	688.035	-0.117893	0.0500964	-2.35332	0.0186065	0.117303	-	-	protein_coding	NO	NO
Kcnk9	417.108	0.145284	0.0617408	2.35313	0.0186159	0.117303	-	-	protein_coding	NO	NO
Zmym3	2429.17	0.0868248	0.0369019	2.35286	0.0186298	0.117319	-	-	protein_coding	NO	NO
Slc15a4	350.26	0.168336	0.0715571	2.35247	0.0186493	0.11737	-	-	protein_coding	NO	NO
Phf1	656.146	0.130063	0.0553215	2.35104	0.0187212	0.117751	-	-	protein_coding	NO	NO
Tmem129	434.881	-0.140618	0.0598294	-2.35032	0.0187571	0.117905	-	-	protein_coding	NO	NO
Tpgs2	1049.68	-0.102451	0.0436021	-2.34967	0.01879	0.11804	-	-	protein_coding	NO	NO
Camk2a	41554.5	0.0516497	0.0219844	2.34938	0.0188047	0.11806	-	-	protein_coding	NO	NO
Hmgcs1	5506.34	-0.191955	0.0817428	-2.34828	0.0188603	0.118338	-	-	protein_coding	NO	NO
Chid1	694.485	-0.115672	0.0492877	-2.34687	0.0189319	0.118715	-	-	protein_coding	NO	NO
Cald1	683.271	-0.11535	0.0491603	-2.3464	0.0189556	0.118791	-	-	protein_coding	NO	NO
Apc	11535.3	0.0824539	0.0351622	2.34495	0.0190294	0.119156	-	-	protein_coding	NO	NO
Serpinb6a	438.018	-0.143725	0.061301	-2.34458	0.0190483	0.119156	-	-	protein_coding	NO	NO
Ube3a	2960.62	0.0690925	0.0294672	2.34473	0.019041	0.119156	-	-	protein_coding	NO	NO
1810055G02Rik	329.787	-0.167928	0.0716949	-2.34226	0.0191676	0.119829	-	-	protein_coding	NO	NO
Cygb	1323.26	0.0974082	0.041632	2.33974	0.019297	0.120357	-	-	protein_coding	NO	NO
Fam63b	2948.36	-0.0816	0.0348714	-2.34003	0.0192824	0.120357	-	-	protein_coding	NO	NO
Scube1	1404.93	-0.109888	0.0469706	-2.3395	0.0193097	0.120357	-	-	protein_coding	NO	NO
Snx16	665.888	-0.126577	0.0540875	-2.34023	0.0192719	0.120357	-	-	protein_coding	NO	NO
Zfp90	269.005	0.190489	0.0814233	2.33949	0.0193102	0.120357	-	-	protein_coding	NO	NO
Dact2	692.507	0.132425	0.0566228	2.33873	0.0193495	0.120457	-	-	protein_coding	NO	NO
Sptbn4	4533.58	0.0681473	0.0291376	2.33881	0.0193454	0.120457	-	-	protein_coding	NO	NO
Dgkh	719.4	0.140605	0.0601508	2.33754	0.0194112	0.120695	-	-	protein_coding	NO	NO
Spata2l	510.759	-0.142054	0.0607659	-2.33773	0.0194012	0.120695	-	-	protein_coding	NO	NO
Mdn1	2157.38	-0.106575	0.045645	-2.33487	0.0195504	0.121488	-	-	protein_coding	NO	NO
Pcgf1	183.598	0.209985	0.089965	2.33408	0.0195916	0.121597	-	-	protein_coding	NO	NO
Pcnt	908.972	0.124132	0.0531816	2.33412	0.0195897	0.121597	-	-	protein_coding	NO	NO
Slc44a5	207.246	0.224282	0.0961084	2.33364	0.0196148	0.121668	-	-	protein_coding	NO	NO
Tmem35	995.325	-0.0954279	0.0409198	-2.33207	0.0196969	0.122104	-	-	protein_coding	NO	NO
Rbm12	483.162	0.150305	0.0644771	2.33114	0.0197461	0.122211	-	-	protein_coding	NO	NO
Rims4	438.243	-0.153073	0.0656598	-2.33131	0.0197371	0.122211	-	-	protein_coding	NO	NO
Szrd1	727.096	-0.133856	0.0574227	-2.33107	0.0197496	0.122211	-	-	protein_coding	NO	NO
Kcnq2	9143.83	-0.0624651	0.0268076	-2.33013	0.0197992	0.122225	-	-	protein_coding	NO	NO
Otud7b	1826.41	-0.0840836	0.0360777	-2.33062	0.0197732	0.122225	-	-	protein_coding	NO	NO
Rexo2	567.784	-0.140439	0.0602687	-2.33021	0.0197951	0.122225	-	-	protein_coding	NO	NO
Timm22	336.376	-0.177211	0.0760391	-2.33052	0.0197785	0.122225	-	-	protein_coding	NO	NO
Zfp414	375.68	0.170972	0.0734093	2.32902	0.0198578	0.122514	-	-	protein_coding	NO	NO
Gstm5	1254.98	0.0956776	0.0410846	2.3288	0.0198699	0.122515	-	-	protein_coding	NO	NO
Elmsan1	663.638	0.127393	0.054725	2.32788	0.0199183	0.122594	-	-	protein_coding	NO	NO
Fam136a	278.819	-0.173918	0.0747043	-2.32809	0.0199073	0.122594	-	-	protein_coding	NO	NO
Grin1	5734.92	0.0671881	0.0288571	2.32831	0.0198957	0.122594	-	-	protein_coding	NO	NO
Adgrl2	2119.2	0.0814544	0.0350061	2.32686	0.0199727	0.122856	-	-	protein_coding	NO	NO
Abcb7	1283.4	-0.104666	0.0450156	-2.32511	0.0200662	0.123029	-	-	protein_coding	NO	NO
Ammecr1l	828.569	-0.108919	0.0468432	-2.32518	0.0200624	0.123029	-	-	protein_coding	NO	NO
Camk4	9589.66	0.088977	0.0382603	2.32557	0.0200414	0.123029	-	-	protein_coding	NO	NO
Coa3	668.064	-0.134622	0.0579001	-2.32507	0.0200685	0.123029	-	-	protein_coding	NO	NO
Med14	1916.31	-0.0765386	0.0329199	-2.32499	0.0200723	0.123029	-	-	protein_coding	NO	NO
Mrpl51	516.176	-0.125379	0.0539262	-2.32501	0.0200715	0.123029	-	-	protein_coding	NO	NO
Chtf8	1083.21	-0.110668	0.0476153	-2.3242	0.0201147	0.123143	-	-	protein_coding	NO	NO
Med9	664.722	-0.121087	0.0520957	-2.32431	0.0201087	0.123143	-	-	protein_coding	NO	NO
Elovl6	1834.75	-0.134802	0.0580522	-2.32208	0.0202287	0.123768	-	-	protein_coding	NO	NO
Sec14l1	3990.68	0.0650132	0.0280007	2.32184	0.0202415	0.123772	-	-	protein_coding	NO	NO
Aldh1l1	1142.55	-0.100357	0.0432616	-2.31976	0.0203537	0.123874	-	-	protein_coding	NO	NO
Gabpa	622.147	-0.121122	0.0522296	-2.31903	0.0203933	0.123874	-	-	protein_coding	NO	NO
Ikbkap	1503.15	0.0896954	0.0386466	2.32091	0.0202916	0.123874	-	-	protein_coding	NO	NO
Lpar1	1179.73	-0.134115	0.0578417	-2.31865	0.020414	0.123874	-	-	protein_coding	NO	NO
Myo16	1025.02	0.132091	0.0569472	2.31954	0.0203655	0.123874	-	-	protein_coding	NO	NO
Nlgn2	5657.26	0.0563742	0.0243057	2.31938	0.0203743	0.123874	-	-	protein_coding	NO	NO
Ostc	524.662	-0.155068	0.0668732	-2.31883	0.0204041	0.123874	-	-	protein_coding	NO	NO
Phf21a	1138.22	0.0948152	0.0408804	2.31933	0.0203771	0.123874	-	-	protein_coding	NO	NO
Sigmar1	469.372	-0.150724	0.064996	-2.31897	0.0203965	0.123874	-	-	protein_coding	NO	NO
Slc7a6	483.339	0.146142	0.0629759	2.3206	0.0203086	0.123874	-	-	protein_coding	NO	NO
Sorl1	6309.38	-0.182981	0.0788794	-2.31976	0.0203539	0.123874	-	-	protein_coding	NO	NO
Tox2	440.716	0.166798	0.0719219	2.31916	0.0203863	0.123874	-	-	protein_coding	NO	NO
Vps33b	337.124	0.164839	0.0710131	2.32125	0.0202735	0.123874	-	-	protein_coding	NO	NO
Chtop	2805.68	-0.0704019	0.030371	-2.31806	0.0204459	0.123922	-	-	protein_coding	NO	NO
Sncb	7572.47	0.0613405	0.0264606	2.31819	0.0204392	0.123922	-	-	protein_coding	NO	NO
Gnas	23735.5	-0.0539808	0.0232983	-2.31695	0.0205066	0.124031	-	-	protein_coding	NO	NO
Ppard	535.429	-0.132815	0.0573247	-2.3169	0.0205092	0.124031	-	-	protein_coding	NO	NO
Tub	3675.36	0.0656802	0.0283467	2.31703	0.0205023	0.124031	-	-	protein_coding	NO	NO
Tusc3	1824.44	0.10608	0.0457863	2.31685	0.0205119	0.124031	-	-	protein_coding	NO	NO
Pkd1	3342.38	0.118422	0.0511192	2.31658	0.0205268	0.124049	-	-	protein_coding	NO	NO
Cat	983.846	-0.118504	0.0511606	-2.31631	0.0205412	0.124063	-	-	protein_coding	NO	NO
Csnk1e	2014.62	0.0727934	0.0314731	2.31287	0.0207295	0.125128	-	-	protein_coding	NO	NO
Fgfrl1	262.264	-0.22492	0.097322	-2.31109	0.0208277	0.125595	-	-	protein_coding	NO	NO
Trrap	4258.74	0.0648708	0.0280701	2.31103	0.0208313	0.125595	-	-	protein_coding	NO	NO
Syt12	711.31	-0.1185	0.0513586	-2.3073	0.0210381	0.126768	-	-	protein_coding	NO	NO
Sestd1	1912.61	0.0763428	0.0330958	2.30672	0.0210703	0.126888	-	-	protein_coding	NO	NO
Mtmr3	2122.24	0.0828123	0.0359593	2.30295	0.0212819	0.128013	-	-	protein_coding	NO	NO
Sez6l	5478.14	0.0572515	0.02486	2.30295	0.0212815	0.128013	-	-	protein_coding	NO	NO
Cyb561	930.075	-0.114619	0.0497899	-2.30206	0.0213316	0.128238	-	-	protein_coding	NO	NO
Katnb1	691.818	0.121566	0.0528627	2.29965	0.0214681	0.128983	-	-	protein_coding	NO	NO
Cntln	313.356	0.190713	0.0829989	2.29778	0.0215742	0.129545	-	-	protein_coding	NO	NO
Fez2	670.706	-0.129023	0.0561728	-2.2969	0.0216245	0.129772	-	-	protein_coding	NO	NO
Bbx	938.717	0.107061	0.0466198	2.29647	0.0216489	0.129843	-	-	protein_coding	NO	NO
Camk2n1	24915.3	-0.0669116	0.0291447	-2.29584	0.0216849	0.129908	-	-	protein_coding	NO	NO
Macrod2	488.837	0.143237	0.0623894	2.29585	0.0216845	0.129908	-	-	protein_coding	NO	NO
Insr	1581.69	0.0890481	0.038805	2.29476	0.021747	0.12999	-	-	protein_coding	NO	NO
Matk	1701.03	0.115096	0.0501511	2.29498	0.0217343	0.12999	-	-	protein_coding	NO	NO
Mybpc1	237.024	-0.185218	0.0807052	-2.29499	0.0217335	0.12999	-	-	protein_coding	NO	NO
Phf5a	269.815	-0.173798	0.075738	-2.29472	0.0217489	0.12999	-	-	protein_coding	NO	NO
Syvn1	1015.07	-0.0974638	0.0424826	-2.2942	0.0217787	0.130093	-	-	protein_coding	NO	NO
Ybx3	589.077	-0.124891	0.0544471	-2.2938	0.0218021	0.130158	-	-	protein_coding	NO	NO
Pkia	3576.15	0.103155	0.0450089	2.29188	0.0219128	0.130743	-	-	protein_coding	NO	NO
Gm14204	277.482	-0.213242	0.0930543	-2.29159	0.0219296	0.130768	-	-	processed_transcript	NO	NO
Med30	216.459	0.240676	0.105038	2.29132	0.021945	0.130784	-	-	protein_coding	NO	NO
Lmo7	1584.71	0.115552	0.0504534	2.29027	0.0220059	0.131071	-	-	protein_coding	NO	NO
Prkg1	408.955	-0.169909	0.0742027	-2.28979	0.0220335	0.13116	-	-	protein_coding	NO	NO
Mppe1	200.774	0.194682	0.0850787	2.28826	0.0221222	0.131613	-	-	protein_coding	NO	NO
Caln1	1832.71	0.109534	0.0478869	2.28735	0.0221752	0.1317	-	-	protein_coding	NO	NO
Igf1r	2410.99	0.0860167	0.0376036	2.28746	0.0221689	0.1317	-	-	protein_coding	NO	NO
Nicn1	1269.57	0.0846769	0.0370145	2.28767	0.0221569	0.1317	-	-	protein_coding	NO	NO
Dgkz	7963.19	0.0950746	0.0415769	2.28672	0.0222123	0.131845	-	-	protein_coding	NO	NO
Dnaja2	3347.18	-0.0632274	0.027656	-2.28621	0.0222422	0.131947	-	-	protein_coding	NO	NO
Ankmy2	811.431	0.105495	0.046149	2.28597	0.0222559	0.131952	-	-	protein_coding	NO	NO
Pde3b	351	0.161955	0.0709358	2.28312	0.0224231	0.132867	-	-	protein_coding	NO	NO
Klhdc8a	440.241	-0.160876	0.0705214	-2.28124	0.0225342	0.133449	-	-	protein_coding	NO	NO
Pde4d	2134.94	0.0749834	0.0328797	2.28054	0.0225758	0.133619	-	-	protein_coding	NO	NO
Tnc	206.664	-0.256283	0.112392	-2.28025	0.0225928	0.133643	-	-	protein_coding	NO	NO
0610037L13Rik	395.195	-0.160168	0.0702792	-2.27903	0.0226652	0.133821	-	-	protein_coding	NO	NO
Fam19a5	2023.63	0.0729758	0.0320258	2.27865	0.0226876	0.133821	-	-	protein_coding	NO	NO
Psmd8	1393.64	-0.0807749	0.0354485	-2.27865	0.0226877	0.133821	-	-	protein_coding	NO	NO
Rmdn1	260.074	-0.174773	0.0766813	-2.27922	0.0226541	0.133821	-	-	protein_coding	NO	NO
Ssx2ip	1683.17	0.0777085	0.0340979	2.27898	0.0226682	0.133821	-	-	protein_coding	NO	NO
Psmc2	1526.23	0.0813035	0.0356854	2.27834	0.0227063	0.133854	-	-	protein_coding	NO	NO
Mpdz	1586.76	-0.123153	0.0540658	-2.27783	0.0227368	0.133958	-	-	protein_coding	NO	NO
Rasgrp1	9236.04	-0.0494645	0.0217188	-2.2775	0.0227563	0.133996	-	-	protein_coding	NO	NO
Begain	2162.13	0.102497	0.0450156	2.27692	0.022791	0.134056	-	-	protein_coding	NO	NO
Cdc42ep1	535.374	-0.312728	0.137374	-2.27646	0.0228184	0.134056	-	-	protein_coding	NO	NO
Map3k3	499.293	0.124492	0.0546777	2.27684	0.022796	0.134056	-	-	protein_coding	NO	NO
Rlbp1	201.84	-0.194055	0.0852401	-2.27657	0.0228116	0.134056	-	-	protein_coding	NO	NO
Lcorl	522.599	0.141099	0.0620075	2.27552	0.022875	0.134313	-	-	protein_coding	NO	NO
Atp11c	582.081	0.140082	0.061571	2.27512	0.0228987	0.134376	-	-	protein_coding	NO	NO
Tsr2	918.423	0.100565	0.0442179	2.27431	0.0229473	0.134584	-	-	protein_coding	NO	NO
Wwc2	848.417	0.112645	0.0495456	2.27355	0.0229928	0.134775	-	-	protein_coding	NO	NO
Fopnl	545.785	0.126581	0.0557198	2.27174	0.0231025	0.135341	-	-	protein_coding	NO	NO
Gm11549	451.62	0.166595	0.0734248	2.26892	0.0232735	0.136148	-	-	lincRNA	NO	NO
Gps1	1211.37	-0.0951699	0.041947	-2.26881	0.0232798	0.136148	-	-	protein_coding	NO	NO
Tgfbr1	657.451	-0.113041	0.0498177	-2.26909	0.023263	0.136148	-	-	protein_coding	NO	NO
Clgn	237.55	-0.191881	0.0845862	-2.26847	0.0233004	0.136192	-	-	protein_coding	NO	NO
2006-03-01	6613.33	0.0611881	0.0269781	2.26807	0.023325	0.136235	-	-	protein_coding	NO	NO
A830018L16Rik	1470.22	-0.0866638	0.0382129	-2.26792	0.0233343	0.136235	-	-	protein_coding	NO	NO
Polr3d	312.644	-0.153819	0.0678425	-2.26729	0.0233725	0.136382	-	-	protein_coding	NO	NO
Acsf3	343.524	0.161033	0.0710727	2.26576	0.0234662	0.136697	-	-	protein_coding	NO	NO
Myo6	3131.29	-0.0772734	0.0341022	-2.26594	0.0234553	0.136697	-	-	protein_coding	NO	NO
Ncoa6	1965.88	0.0760506	0.0335645	2.2658	0.0234634	0.136697	-	-	protein_coding	NO	NO
Phldb1	3282.76	-0.100065	0.0441752	-2.26519	0.0235008	0.136744	-	-	protein_coding	NO	NO
Sord	272.588	0.186085	0.0821446	2.26534	0.0234921	0.136744	-	-	protein_coding	NO	NO
Fgfr3	2330.16	0.112929	0.0498676	2.26458	0.0235383	0.136885	-	-	protein_coding	NO	NO
Sh3glb2	2266.32	0.0859617	0.0379715	2.26385	0.0235833	0.13707	-	-	protein_coding	NO	NO
Fbxo21	2561.75	0.0798634	0.0352872	2.26324	0.0236207	0.13721	-	-	protein_coding	NO	NO
Papola	2442.72	-0.0835154	0.0369063	-2.2629	0.0236418	0.137255	-	-	protein_coding	NO	NO
Cetn2	431.019	-0.168483	0.0744767	-2.26222	0.0236835	0.137343	-	-	protein_coding	NO	NO
Klhl42	737.248	-0.106008	0.0468592	-2.26227	0.0236809	0.137343	-	-	protein_coding	NO	NO
Dusp18	656.715	-0.124484	0.0550436	-2.26154	0.0237256	0.13751	-	-	protein_coding	NO	NO
Rab34	273.382	0.180277	0.0797589	2.26027	0.0238046	0.13789	-	-	protein_coding	NO	NO
Fto	3577.74	0.0586768	0.0259644	2.2599	0.0238277	0.137947	-	-	protein_coding	NO	NO
Grk5	303.159	-0.180119	0.0797449	-2.25869	0.0239024	0.138302	-	-	protein_coding	NO	NO
Fdps	615.237	-0.148189	0.0656235	-2.25818	0.0239347	0.138412	-	-	protein_coding	NO	NO
A430046D13Rik	281.607	0.191645	0.0849157	2.25689	0.0240149	0.138787	-	-	lincRNA	NO	NO
Trap1	1154.15	-0.0973777	0.0431504	-2.25671	0.0240264	0.138787	-	-	protein_coding	NO	NO
Cptp	318.573	0.156586	0.0694342	2.25518	0.0241223	0.139185	-	-	protein_coding	NO	NO
Snx33	268.933	-0.176698	0.0783476	-2.25531	0.0241138	0.139185	-	-	protein_coding	NO	NO
AU040320	1402.7	0.0780855	0.0346334	2.25463	0.0241569	0.139306	-	-	protein_coding	NO	NO
Arhgap23	2592.23	-0.0856339	0.0380057	-2.25318	0.0242475	0.139751	-	-	protein_coding	NO	NO
Kcng4	635.518	-0.148066	0.0657345	-2.25249	0.0242916	0.139798	-	-	protein_coding	NO	NO
Prmt3	399.082	-0.146462	0.0650188	-2.25262	0.0242833	0.139798	-	-	protein_coding	NO	NO
Sptssa	352.396	-0.172987	0.0768006	-2.25241	0.0242962	0.139798	-	-	protein_coding	NO	NO
G6pc3	634.867	-0.126789	0.0562961	-2.25218	0.0243106	0.139803	-	-	protein_coding	NO	NO
Ccnh	855.374	-0.0979511	0.043509	-2.25128	0.0243678	0.140054	-	-	protein_coding	NO	NO
Gnl2	955.211	0.122264	0.0543352	2.25018	0.0244375	0.14032	-	-	protein_coding	NO	NO
Sat1	580.61	0.135196	0.0600836	2.25012	0.0244412	0.14032	-	-	protein_coding	NO	NO
Rrs1	372.573	-0.149349	0.0663982	-2.2493	0.0244934	0.140528	-	-	protein_coding	NO	NO
Smarcd2	420.445	0.137897	0.0613113	2.24912	0.0245048	0.140528	-	-	protein_coding	NO	NO
Enho	648.928	-0.113146	0.0503539	-2.24701	0.0246395	0.141194	-	-	protein_coding	NO	NO
Ppfia4	2355.78	0.0719563	0.0320251	2.24687	0.0246481	0.141194	-	-	protein_coding	NO	NO
Map2k3	189.655	-0.226566	0.100874	-2.24602	0.0247029	0.141429	-	-	protein_coding	NO	NO
Abcc9	234.805	-0.180389	0.0803613	-2.24472	0.0247861	0.141827	-	-	protein_coding	NO	NO
Mplkip	190.09	0.209444	0.093344	2.24379	0.0248462	0.142038	-	-	protein_coding	NO	NO
Sin3b	1584.53	-0.0846026	0.0377064	-2.24372	0.0248505	0.142038	-	-	protein_coding	NO	NO
Tcf12	1257.19	0.0976202	0.043519	2.24316	0.0248862	0.142164	-	-	protein_coding	NO	NO
Sidt2	1540.4	0.0909666	0.0405593	2.24281	0.0249092	0.142217	-	-	protein_coding	NO	NO
Dlat	2144.06	0.076779	0.0342701	2.24041	0.0250645	0.142923	-	-	protein_coding	NO	NO
Ppap2a	294.63	-0.165235	0.0737573	-2.24025	0.0250744	0.142923	-	-	protein_coding	NO	NO
Ulk1	1742.09	0.0876897	0.0391355	2.24067	0.0250475	0.142923	-	-	protein_coding	NO	NO
Inppl1	793.618	0.110534	0.0493706	2.23886	0.0251651	0.143283	-	-	protein_coding	NO	NO
Slc35a5	1035.77	0.0906771	0.0405016	2.23885	0.0251654	0.143283	-	-	protein_coding	NO	NO
Alkbh5	1566.1	-0.0859804	0.0384189	-2.23797	0.0252228	0.143452	-	-	protein_coding	NO	NO
Fgf9	512.981	-0.130409	0.0582673	-2.23811	0.0252137	0.143452	-	-	protein_coding	NO	NO
Prmt10	396.342	0.141078	0.0630477	2.23764	0.0252444	0.143496	-	-	protein_coding	NO	NO
Mmadhc	551.492	0.122036	0.0545487	2.2372	0.025273	0.143501	-	-	protein_coding	NO	NO
Stx3	764.723	0.143161	0.0639902	2.23723	0.025271	0.143501	-	-	protein_coding	NO	NO
Tmem181b-ps	1600.52	0.0930243	0.0415933	2.23652	0.0253176	0.143675	-	-	transcribed_unprocessed_pseudogene	NO	NO
Cers5	671.991	0.130613	0.0584118	2.23607	0.0253473	0.143686	-	-	protein_coding	NO	NO
Rfx5	557.035	0.12415	0.0555164	2.23627	0.0253341	0.143686	-	-	protein_coding	NO	NO
Atr	458.098	0.156225	0.0698911	2.23526	0.0254001	0.143827	-	-	protein_coding	NO	NO
Dclk2	1461.37	0.104985	0.0469631	2.23547	0.0253865	0.143827	-	-	protein_coding	NO	NO
Pgm2	1293.07	0.0841407	0.0376485	2.2349	0.0254238	0.143882	-	-	protein_coding	NO	NO
Nucb2	248.586	0.171219	0.076626	2.23448	0.0254516	0.143961	-	-	protein_coding	NO	NO
Prkcb	22822.4	-0.0458931	0.0205423	-2.23408	0.0254781	0.143965	-	-	protein_coding	NO	NO
Skiv2l	1301.21	0.0904102	0.0404693	2.23404	0.0254802	0.143965	-	-	protein_coding	NO	NO
Npy1r	430.237	0.144496	0.0646969	2.23343	0.0255209	0.144116	-	-	protein_coding	NO	NO
Casz1	177.08	0.206017	0.0922648	2.23289	0.0255565	0.144238	-	-	protein_coding	NO	NO
Tmem191c	740.151	0.123947	0.0555285	2.23213	0.0256061	0.144439	-	-	protein_coding	NO	NO
Mavs	177.517	-0.209204	0.093737	-2.23182	0.0256272	0.14448	-	-	protein_coding	NO	NO
Klhl21	324.726	-0.161601	0.0724199	-2.23144	0.0256522	0.144542	-	-	protein_coding	NO	NO
Slc35f3	653.287	-0.116746	0.0523472	-2.23022	0.0257325	0.144916	-	-	protein_coding	NO	NO
Csmd2	1774.38	-0.1182	0.0530399	-2.22851	0.0258468	0.145312	-	-	protein_coding	NO	NO
Dctn5	1197.4	-0.0906923	0.0407022	-2.22819	0.0258676	0.145312	-	-	protein_coding	NO	NO
Gatsl2	2677.43	0.0807655	0.0362465	2.22823	0.0258652	0.145312	-	-	protein_coding	NO	NO
Smarca4	3803.35	-0.08397	0.0376867	-2.22811	0.0258732	0.145312	-	-	protein_coding	NO	NO
Txnip	364.596	0.193743	0.0869245	2.22886	0.0258232	0.145312	-	-	protein_coding	NO	NO
Fam163b	2000.61	0.0786468	0.035324	2.22644	0.0259848	0.145701	-	-	protein_coding	NO	NO
Pex12	192.371	-0.188366	0.0845963	-2.22665	0.0259708	0.145701	-	-	protein_coding	NO	NO
Rrbp1	1444.09	-0.0820165	0.0368351	-2.22658	0.0259751	0.145701	-	-	protein_coding	NO	NO
Adcy2	2408.04	-0.062298	0.0279879	-2.22589	0.0260213	0.145827	-	-	protein_coding	NO	NO
Cnpy3	788.64	-0.112021	0.0504114	-2.22214	0.0262738	0.146872	-	-	protein_coding	NO	NO
Coq2	849.767	-0.108441	0.0488065	-2.22185	0.0262932	0.146872	-	-	protein_coding	NO	NO
Myl6b	251.858	-0.176919	0.0796201	-2.22203	0.026281	0.146872	-	-	protein_coding	NO	NO
Slc36a1	1767.25	-0.0807722	0.0363481	-2.22218	0.0262709	0.146872	-	-	protein_coding	NO	NO
Tomm7	591.614	-0.118538	0.0533345	-2.22254	0.0262467	0.146872	-	-	protein_coding	NO	NO
Ypel2	1582.19	-0.075962	0.0341757	-2.22269	0.0262366	0.146872	-	-	protein_coding	NO	NO
Arhgap29	542.37	-0.140474	0.063241	-2.22125	0.0263342	0.146894	-	-	protein_coding	NO	NO
Ccnt2	1299.1	0.0810133	0.0364798	2.22077	0.0263663	0.146894	-	-	protein_coding	NO	NO
Cd276	248.579	0.173441	0.0781003	2.22075	0.0263682	0.146894	-	-	protein_coding	NO	NO
Cyb5d2	244.378	-0.188047	0.0846634	-2.22111	0.0263437	0.146894	-	-	protein_coding	NO	NO
Kcnh5	461.096	0.154465	0.0695553	2.22075	0.0263676	0.146894	-	-	protein_coding	NO	NO
Pramef8	335.177	-0.163226	0.0735231	-2.22007	0.0264143	0.147072	-	-	protein_coding	NO	NO
Tmem260	579.093	-0.131879	0.0594208	-2.21942	0.0264584	0.147238	-	-	protein_coding	NO	NO
Anapc4	1075.06	0.0965468	0.0435092	2.219	0.0264868	0.147255	-	-	protein_coding	NO	NO
Sltm	1544.77	0.0928145	0.0418281	2.21895	0.02649	0.147255	-	-	protein_coding	NO	NO
H2afy	1486.83	-0.0779165	0.035119	-2.21865	0.0265109	0.147292	-	-	protein_coding	NO	NO
D16Ertd472e	307.073	-0.183716	0.0828193	-2.21827	0.0265362	0.147354	-	-	protein_coding	NO	NO
3110052M02Rik	360.488	-0.180853	0.0815551	-2.21756	0.0265849	0.147386	-	-	protein_coding	NO	NO
Armc8	1528.23	0.0802748	0.0361967	2.21774	0.0265727	0.147386	-	-	protein_coding	NO	NO
Cdkn1b	1101.23	-0.0958153	0.0431994	-2.21798	0.0265564	0.147386	-	-	protein_coding	NO	NO
Gpd1l	2259.64	0.0748538	0.0337635	2.21701	0.0266227	0.147454	-	-	protein_coding	NO	NO
Mis12	395.839	-0.168885	0.0761784	-2.21696	0.0266257	0.147454	-	-	protein_coding	NO	NO
Arhgef11	1682.24	0.0776021	0.0350122	2.21643	0.0266619	0.147497	-	-	protein_coding	NO	NO
Etfa	534.469	-0.119312	0.0538283	-2.21654	0.0266548	0.147497	-	-	protein_coding	NO	NO
Rgs16	295.048	-0.224484	0.101301	-2.21601	0.0266906	0.147577	-	-	protein_coding	NO	NO
Icam5	2618.65	0.085722	0.0387059	2.2147	0.0267807	0.147917	-	-	protein_coding	NO	NO
Luc7l2	4069.45	0.0623177	0.0281376	2.21475	0.0267775	0.147917	-	-	protein_coding	NO	NO
Cers4	929.396	0.0979619	0.0442574	2.21346	0.0268659	0.148077	-	-	protein_coding	NO	NO
Necab3	759.964	-0.101529	0.0458624	-2.21376	0.026845	0.148077	-	-	protein_coding	NO	NO
Ptpn13	486.844	-0.129818	0.0586426	-2.21371	0.0268485	0.148077	-	-	protein_coding	NO	NO
Rnf40	1237.29	0.0861733	0.0389318	2.21344	0.026867	0.148077	-	-	protein_coding	NO	NO
Ccdc181	369.385	-0.146954	0.066448	-2.21156	0.0269971	0.148658	-	-	protein_coding	NO	NO
Cyp2j6	465.515	0.139418	0.0630421	2.2115	0.0270012	0.148658	-	-	protein_coding	NO	NO
Cep126	411.819	-0.142845	0.0646341	-2.21005	0.0271018	0.148914	-	-	protein_coding	NO	NO
Cuta	451.305	-0.147597	0.0667861	-2.21	0.0271054	0.148914	-	-	protein_coding	NO	NO
Dbndd1	355.69	-0.143369	0.0648699	-2.2101	0.0270979	0.148914	-	-	protein_coding	NO	NO
Sh3glb1	2160.57	-0.0758126	0.0343041	-2.21002	0.027104	0.148914	-	-	protein_coding	NO	NO
Chpt1	1066.11	-0.111752	0.0506177	-2.20777	0.0272602	0.149685	-	-	protein_coding	NO	NO
Sod1	2428.64	0.0658267	0.0298389	2.20607	0.0273791	0.150258	-	-	protein_coding	NO	NO
Paqr6	209.336	0.206226	0.0935158	2.20526	0.0274361	0.150491	-	-	protein_coding	NO	NO
Dvl1	1739.09	0.0893274	0.0405252	2.20424	0.0275073	0.150801	-	-	protein_coding	NO	NO
Isy1	281.697	0.161705	0.0733723	2.2039	0.0275315	0.15085	-	-	protein_coding	NO	NO
Myl6	2524.42	-0.0795538	0.0361001	-2.2037	0.0275454	0.15085	-	-	protein_coding	NO	NO
Repin1	710.528	0.117229	0.0532196	2.20273	0.0276136	0.151063	-	-	protein_coding	NO	NO
Slc39a12	1056.49	-0.110433	0.0501315	-2.20287	0.0276038	0.151063	-	-	protein_coding	NO	NO
Srrm1	2670.03	0.0703495	0.0319534	2.20163	0.0276917	0.151331	-	-	protein_coding	NO	NO
Vps37a	1624.84	0.0788389	0.0358093	2.20163	0.0276912	0.151331	-	-	protein_coding	NO	NO
Slc6a20a	228.599	0.206095	0.0936356	2.20103	0.0277337	0.15148	-	-	protein_coding	NO	NO
Ncapd3	664.751	0.131169	0.0596088	2.20049	0.0277721	0.151609	-	-	protein_coding	NO	NO
Jmjd1c	2608.35	0.0842523	0.038298	2.19991	0.0278132	0.151754	-	-	protein_coding	NO	NO
Zfp369	366.722	-0.196175	0.0892027	-2.19921	0.0278631	0.151946	-	-	protein_coding	NO	NO
Asap2	1291.97	0.0976829	0.0444377	2.1982	0.027935	0.152258	-	-	protein_coding	NO	NO
Gpc6	409.241	-0.154256	0.0701824	-2.19792	0.0279545	0.152283	-	-	protein_coding	NO	NO
Crym	775.617	0.121216	0.0551743	2.19696	0.0280233	0.152578	-	-	protein_coding	NO	NO
Slc43a2	2028.14	-0.123415	0.056187	-2.19651	0.0280557	0.152674	-	-	protein_coding	NO	NO
Prkdc	852.914	0.120443	0.0548512	2.19581	0.0281058	0.152866	-	-	protein_coding	NO	NO
Nup88	975.36	0.111004	0.0506205	2.19287	0.0283169	0.153933	-	-	protein_coding	NO	NO
Trak2	5188.43	-0.0596648	0.0272116	-2.19262	0.0283347	0.153949	-	-	protein_coding	NO	NO
Dctn6	856.808	0.111013	0.0506596	2.19136	0.0284261	0.154023	-	-	protein_coding	NO	NO
Dhx15	1950.38	0.070122	0.0320047	2.19099	0.0284526	0.154023	-	-	protein_coding	NO	NO
Epm2aip1	4779.95	-0.0666932	0.0304306	-2.19165	0.0284047	0.154023	-	-	protein_coding	NO	NO
Ftx	965.388	0.109255	0.0498703	2.19078	0.0284676	0.154023	-	-	lincRNA	NO	NO
Maml3	379.061	0.18087	0.0825581	2.19082	0.0284651	0.154023	-	-	protein_coding	NO	NO
Mkl1	1053.19	0.0942946	0.0430237	2.19169	0.0284021	0.154023	-	-	protein_coding	NO	NO
Scn2a1	9095.36	0.0579999	0.026458	2.19215	0.0283688	0.154023	-	-	protein_coding	NO	NO
Soga3	1709.38	-0.088888	0.0405731	-2.19081	0.0284656	0.154023	-	-	protein_coding	NO	NO
Sema4d	1361.39	-0.0999126	0.0456368	-2.1893	0.0285752	0.154525	-	-	protein_coding	NO	NO
Use1	631.671	0.112902	0.0515836	2.18871	0.028618	0.154675	-	-	protein_coding	NO	NO
Chfr	675.579	0.128133	0.0585561	2.18821	0.0286542	0.15479	-	-	protein_coding	NO	NO
Cep250	1022.22	0.0966993	0.0442117	2.18719	0.0287287	0.155111	-	-	protein_coding	NO	NO
Flrt2	1504.43	0.104534	0.0478026	2.18679	0.0287577	0.155187	-	-	protein_coding	NO	NO
Per1	2051.41	0.133224	0.0609309	2.18648	0.0287806	0.155197	-	-	protein_coding	NO	NO
Slc1a4	1181.86	-0.0962672	0.0440309	-2.18635	0.0287897	0.155197	-	-	protein_coding	NO	NO
Rogdi	1420.76	0.0857999	0.0392476	2.18612	0.0288068	0.155208	-	-	protein_coding	NO	NO
Tollip	3162.3	0.0645637	0.0295371	2.18585	0.0288268	0.155235	-	-	protein_coding	NO	NO
Celf5	4746.14	0.0742882	0.0339916	2.18549	0.0288529	0.155295	-	-	protein_coding	NO	NO
Foxg1	1717.75	0.0763881	0.0349703	2.18437	0.028935	0.155623	-	-	protein_coding	NO	NO
Hspa12a	4971.3	-0.0707867	0.0324078	-2.18425	0.0289441	0.155623	-	-	protein_coding	NO	NO
Zfp57	237.388	0.205308	0.0940231	2.1836	0.0289919	0.155799	-	-	protein_coding	NO	NO
Zfp937	191.263	-0.205641	0.0942149	-2.18268	0.0290596	0.156082	-	-	protein_coding	NO	NO
2610044O15Rik8	189.142	0.190249	0.0872096	2.18152	0.0291452	0.156136	-	-	protein_coding	NO	NO
A2m	483.688	-0.200704	0.0920007	-2.18155	0.0291426	0.156136	-	-	protein_coding	NO	NO
Ctdspl	644.797	0.115637	0.0530069	2.18154	0.0291434	0.156136	-	-	protein_coding	NO	NO
Errfi1	698.953	-0.123383	0.0565582	-2.18153	0.0291443	0.156136	-	-	protein_coding	NO	NO
Rangap1	3658.85	-0.0736583	0.0337586	-2.18191	0.029116	0.156136	-	-	protein_coding	NO	NO
Lgalsl	1791.56	-0.0749222	0.0343563	-2.18074	0.0292024	0.156361	-	-	protein_coding	NO	NO
Mettl17	326.82	0.164167	0.0753057	2.18001	0.0292565	0.156489	-	-	protein_coding	NO	NO
Setbp1	1205.5	0.121173	0.0555825	2.18006	0.0292526	0.156489	-	-	protein_coding	NO	NO
Saraf	3502.3	-0.0673573	0.0309055	-2.17946	0.0292976	0.156547	-	-	protein_coding	NO	NO
Urb2	328.667	-0.155492	0.0713412	-2.17956	0.0292904	0.156547	-	-	protein_coding	NO	NO
Prdx4	210.246	0.180366	0.0827728	2.17905	0.0293277	0.156627	-	-	protein_coding	NO	NO
Sel1l3	1358.62	-0.110291	0.0506214	-2.17873	0.0293514	0.156672	-	-	protein_coding	NO	NO
Sphkap	5140.17	-0.0816457	0.0374803	-2.17837	0.0293788	0.156737	-	-	protein_coding	NO	NO
Btbd11	813.961	-0.104937	0.0481945	-2.17737	0.0294527	0.156754	-	-	protein_coding	NO	NO
Cacybp	1377.41	-0.0945226	0.0433983	-2.17802	0.0294042	0.156754	-	-	protein_coding	NO	NO
Cfp	189.396	-0.267378	0.122836	-2.1767	0.0295032	0.156754	-	-	protein_coding	NO	NO
Klf10	504.479	-0.282491	0.129709	-2.17788	0.0294153	0.156754	-	-	protein_coding	NO	NO
Nhsl2	2025.13	0.074899	0.0344094	2.1767	0.0295029	0.156754	-	-	protein_coding	NO	NO
Pgap1	1503.66	0.0871565	0.0400301	2.17727	0.0294604	0.156754	-	-	protein_coding	NO	NO
Slc16a2	845.481	0.0980756	0.0450521	2.17694	0.0294851	0.156754	-	-	protein_coding	NO	NO
Tmem14c	413.464	-0.144883	0.0665581	-2.17679	0.029496	0.156754	-	-	protein_coding	NO	NO
Pgrmc1	4363.33	0.065954	0.0303046	2.17637	0.0295274	0.156802	-	-	protein_coding	NO	NO
Fuz	187.287	-0.199842	0.0918465	-2.17582	0.0295686	0.156859	-	-	protein_coding	NO	NO
Sdhaf2	616.03	-0.110575	0.0508187	-2.17586	0.0295655	0.156859	-	-	protein_coding	NO	NO
Smoc1	362.36	0.180424	0.0829558	2.17494	0.0296348	0.15713	-	-	protein_coding	NO	NO
Epn1	5616.93	0.0753406	0.03465	2.17433	0.0296803	0.15729	-	-	protein_coding	NO	NO
Col6a2	357.305	0.307423	0.141453	2.17333	0.0297558	0.15761	-	-	protein_coding	NO	NO
Cpeb4	3858.68	0.0820396	0.0377762	2.17173	0.0298762	0.158086	-	-	protein_coding	NO	NO
Xist	17801.9	0.0773452	0.0356113	2.17193	0.0298613	0.158086	-	-	lincRNA	NO	NO
Spata2	1153.33	0.0878464	0.0404643	2.17096	0.0299343	0.158312	-	-	protein_coding	NO	NO
Cacna1c	2906.4	0.0765252	0.0352538	2.1707	0.0299542	0.158336	-	-	protein_coding	NO	NO
Rgs5	838.5	-0.230289	0.106131	-2.16985	0.030018	0.158592	-	-	protein_coding	NO	NO
Emc4	798.161	-0.101646	0.0468492	-2.16965	0.0300335	0.158593	-	-	protein_coding	NO	NO
Foxj3	1611.24	0.0757934	0.0349573	2.16817	0.0301455	0.159099	-	-	protein_coding	NO	NO
Map4k5	1073.62	0.0985913	0.0454761	2.16798	0.0301601	0.159099	-	-	protein_coding	NO	NO
Hexb	1203.61	-0.0942089	0.0434728	-2.16708	0.0302291	0.15924	-	-	protein_coding	NO	NO
Mcl1	1498.55	-0.0867542	0.0400272	-2.16738	0.0302059	0.15924	-	-	protein_coding	NO	NO
Rprm	516.865	0.132963	0.0613574	2.16702	0.0302331	0.15924	-	-	protein_coding	NO	NO
Alk	210.664	-0.180627	0.0833679	-2.16663	0.0302633	0.159318	-	-	protein_coding	NO	NO
Eef1g	2253.93	-0.0748469	0.0345494	-2.16637	0.0302825	0.159338	-	-	protein_coding	NO	NO
Zfp111	271.584	-0.180455	0.0833087	-2.1661	0.0303034	0.159367	-	-	protein_coding	NO	NO
Chchd7	389.376	0.15708	0.0725344	2.16559	0.0303426	0.159492	-	-	protein_coding	NO	NO
Gria4	4098.8	-0.06482	0.0299394	-2.16504	0.0303849	0.159633	-	-	protein_coding	NO	NO
Ankrd33b	1740.34	0.104561	0.0483096	2.16439	0.0304343	0.15973	-	-	protein_coding	NO	NO
Gpr137	1330.48	-0.0872155	0.0402947	-2.16444	0.0304304	0.15973	-	-	protein_coding	NO	NO
Srm	564.744	-0.153359	0.0708639	-2.16414	0.0304539	0.159751	-	-	protein_coding	NO	NO
Naf1	364.111	-0.147787	0.0683184	-2.16321	0.0305253	0.160045	-	-	protein_coding	NO	NO
Ddx50	1199.17	0.107406	0.0496583	2.1629	0.030549	0.160088	-	-	protein_coding	NO	NO
Fcho1	1437.6	0.102897	0.0475789	2.16267	0.0305666	0.160099	-	-	protein_coding	NO	NO
Gprc5b	4448.74	-0.0671849	0.0310749	-2.16203	0.0306157	0.160205	-	-	protein_coding	NO	NO
Rit1	416.481	-0.141473	0.065436	-2.162	0.0306179	0.160205	-	-	protein_coding	NO	NO
Tspan33	346.764	-0.148441	0.06869	-2.16103	0.0306931	0.160517	-	-	protein_coding	NO	NO
2310011J03Rik	331.456	-0.157797	0.0730303	-2.16071	0.030718	0.160555	-	-	protein_coding	NO	NO
Mbd6	963.533	0.113503	0.0525378	2.16041	0.0307406	0.160555	-	-	protein_coding	NO	NO
Rap2a	2434.88	0.0644744	0.0298481	2.16008	0.0307663	0.160555	-	-	protein_coding	NO	NO
Rnps1	1254.5	0.0952609	0.0441037	2.15993	0.030778	0.160555	-	-	protein_coding	NO	NO
Sgk3	332.659	-0.1635	0.0756861	-2.16024	0.0307542	0.160555	-	-	protein_coding	NO	NO
Amer3	660.024	0.106915	0.0495391	2.1582	0.0309121	0.161065	-	-	protein_coding	NO	NO
Foxn2	520.208	-0.12131	0.0562051	-2.15834	0.0309012	0.161065	-	-	protein_coding	NO	NO
Mrpl36	250.709	-0.168956	0.0782904	-2.15807	0.0309226	0.161065	-	-	protein_coding	NO	NO
Ndfip1	5392.61	0.0493823	0.0228888	2.15749	0.0309674	0.161137	-	-	protein_coding	NO	NO
Zfp316	549.117	0.118107	0.0547403	2.15759	0.0309595	0.161137	-	-	protein_coding	NO	NO
Azin2	479.62	0.135268	0.0627104	2.15702	0.0310037	0.161244	-	-	protein_coding	NO	NO
Chst2	3079.34	-0.0605968	0.0281012	-2.15638	0.0310541	0.161326	-	-	protein_coding	NO	NO
Dcakd	552.95	-0.132275	0.0613471	-2.15618	0.0310697	0.161326	-	-	protein_coding	NO	NO
Nck1	378.153	-0.138429	0.0642057	-2.15602	0.0310818	0.161326	-	-	protein_coding	NO	NO
Tuba1b	1888.75	-0.0901888	0.0418237	-2.1564	0.0310522	0.161326	-	-	protein_coding	NO	NO
Dnaja1	2856.61	-0.0818203	0.0379623	-2.1553	0.0311382	0.161537	-	-	protein_coding	NO	NO
Gnl3	426.017	0.138897	0.0644673	2.15454	0.0311981	0.161767	-	-	protein_coding	NO	NO
Lingo1	4631.62	-0.0641001	0.029755	-2.15426	0.0312195	0.161797	-	-	protein_coding	NO	NO
Slit2	825.387	-0.114378	0.053105	-2.15381	0.0312549	0.161878	-	-	protein_coding	NO	NO
Tanc1	1346.88	-0.0886286	0.0411525	-2.15366	0.0312666	0.161878	-	-	protein_coding	NO	NO
Psmb5	487.905	0.121766	0.0565532	2.15313	0.0313084	0.162014	-	-	protein_coding	NO	NO
Csnk1g1	941.595	0.101606	0.0472023	2.15256	0.0313531	0.162082	-	-	protein_coding	NO	NO
Tmem208	229.346	-0.17923	0.0832602	-2.15265	0.0313459	0.162082	-	-	protein_coding	NO	NO
[truncated: 8,335 more rows]

## Sheet: Supplementary Data 2
	baseMean	log2FoldChange	lfcSE	stat	pvalue	padj
mmu-miR-378a-3p	6294.75	-0.211456	0.0390006	-5.42185	5.89842e-08	1.15609e-05
mmu-miR-488-3p	3847.24	0.438944	0.0794168	5.5271	3.25575e-08	1.15609e-05
mmu-miR-7b-5p	28665.9	0.221796	0.0421882	5.25732	1.46174e-07	1.91e-05
mmu-miR-381-3p	53166.3	-0.232268	0.0467518	-4.9681	6.76109e-07	6.62587e-05
mmu-miR-410-3p	3136.04	0.410467	0.0865789	4.74096	2.12706e-06	0.000166761
mmu-miR-151-3p	8268.68	-0.251917	0.0540376	-4.66188	3.13338e-06	0.000204714
mmu-miR-433-5p	311.01	0.526181	0.122075	4.3103	1.63034e-05	0.00091299
mmu-miR-150-5p	1370.21	-0.240519	0.0595156	-4.04127	5.31631e-05	0.00260499
mmu-miR-212-5p	5636.08	-0.180634	0.0451249	-4.00298	6.25508e-05	0.00272443
mmu-miR-495-3p	5882.27	-0.223414	0.0568719	-3.92837	8.55239e-05	0.00335254
mmu-miR-124-5p	892.686	0.257904	0.0674106	3.82587	0.000130311	0.0046438
mmu-miR-129-5p	23051.4	-0.198114	0.0521347	-3.80003	0.000144679	0.00472617
mmu-miR-434-3p	30418.6	0.142413	0.0401168	3.54997	0.000385279	0.0116176
mmu-miR-1198-5p	1622.31	-0.203613	0.0579403	-3.51418	0.000441114	0.0123512
mmu-miR-758-3p	388.027	0.267647	0.0786542	3.40283	0.000666916	0.0174287
mmu-miR-380-3p	1841.26	0.222221	0.066045	3.36469	0.000766306	0.0187745
mmu-miR-384-5p	1516.04	0.25575	0.077909	3.28268	0.00102826	0.0237105
mmu-miR-27a-3p	5562.92	-0.153573	0.0474418	-3.23707	0.00120762	0.024067
mmu-miR-335-5p	2152.05	0.328965	0.10129	3.24776	0.00116316	0.024067
mmu-miR-99b-3p	678.037	-0.21814	0.0674871	-3.23232	0.00122791	0.024067
mmu-miR-1964-3p	143.707	-0.399021	0.125223	-3.18649	0.00144012	0.0268823
mmu-miR-1843b-3p	1276.11	0.224142	0.0708797	3.16228	0.00156538	0.0278923
mmu-miR-144-3p	158.386	0.350852	0.113507	3.091	0.00199481	0.0339985
mmu-miR-320-3p	1221.17	-0.252119	0.0825242	-3.05509	0.00224993	0.0352788
mmu-miR-323-3p	3281.07	0.186736	0.0610918	3.05665	0.00223829	0.0352788
mmu-miR-540-3p	235.112	-0.28629	0.0951818	-3.00782	0.00263128	0.0396716
mmu-miR-126a-3p	70214.8	-0.162465	0.0546364	-2.97356	0.00294365	0.0427374
mmu-miR-409-5p	4152.99	0.13308	0.0459923	2.89354	0.00380929	0.051045
mmu-miR-674-5p	341.13	-0.242737	0.0839672	-2.89086	0.00384191	0.051045
mmu-miR-874-3p	571.765	0.198611	0.0688281	2.88561	0.00390651	0.051045
mmu-miR-543-3p	11607.9	-0.195385	0.0681002	-2.86909	0.00411659	0.052055
mmu-miR-219a-2-3p	12987.4	-0.158733	0.0560864	-2.83016	0.00465251	0.0552662
mmu-miR-598-3p	10467.3	-0.101312	0.0357806	-2.83147	0.0046335	0.0552662
mmu-miR-340-5p	20181.2	0.185995	0.0661442	2.81196	0.00492406	0.0567716
mmu-miR-503-3p	49.9679	-0.509231	0.182453	-2.79103	0.00525412	0.0573897
mmu-miR-541-5p	13372.1	-0.135989	0.048897	-2.78114	0.00541689	0.0573897
mmu-miR-664-3p	335.016	-0.222327	0.0797101	-2.7892	0.00528386	0.0573897
mmu-miR-145a-3p	552.053	-0.178159	0.065517	-2.71928	0.0065425	0.067491
mmu-miR-21a-5p	33672.8	-0.0956807	0.0354678	-2.69768	0.0069825	0.070183
mmu-miR-24-3p	19203.9	-0.104671	0.0390302	-2.68178	0.0073231	0.0717664
mmu-miR-144-5p	90.0557	0.367718	0.137975	2.6651	0.00769646	0.0735857
mmu-miR-137-3p	1519.42	0.210772	0.0794009	2.65453	0.00794188	0.0739136
mmu-miR-380-5p	570.947	0.207566	0.0783993	2.64754	0.00810786	0.0739136
mmu-miR-1981-5p	1636.51	-0.377239	0.143367	-2.63128	0.00850627	0.0746236
mmu-miR-98-5p	4768.77	-0.114063	0.0433883	-2.62889	0.00856648	0.0746236
mmu-miR-296-5p	106.463	0.338302	0.131081	2.58087	0.00985506	0.0832972
mmu-miR-361-3p	5044.4	-0.115393	0.0447906	-2.57627	0.00998717	0.0832972
mmu-miR-665-3p	75.0735	0.383194	0.149618	2.56115	0.0104326	0.0851997
mmu-miR-29a-3p	63134.3	0.126674	0.0497653	2.54543	0.0109144	0.0873149
mmu-miR-7a-5p	131071	0.111233	0.0444169	2.5043	0.0122695	0.096193
mmu-miR-3099-3p	157.761	-0.279675	0.112122	-2.49437	0.0126181	0.0969866
mmu-miR-101b-3p	8812.49	0.109069	0.0444922	2.45142	0.0142295	0.102478
mmu-miR-195a-3p	388.068	-0.188662	0.0770783	-2.44767	0.0143784	0.102478
mmu-miR-484	2886.96	-0.152416	0.0620806	-2.45513	0.0140832	0.102478
mmu-miR-496a-3p	389.963	0.205096	0.0835261	2.45547	0.0140701	0.102478
mmu-miR-377-3p	100.273	0.348723	0.144345	2.4159	0.0156964	0.109875
mmu-miR-15b-5p	140.207	0.255647	0.107224	2.38424	0.0171143	0.115669
mmu-miR-26a-5p	244491	-0.1051	0.044053	-2.38576	0.017044	0.115669
mmu-miR-1224-5p	384.565	-0.167101	0.0722997	-2.31123	0.0208203	0.134547
mmu-miR-127-5p	4689.84	0.148797	0.0644102	2.31016	0.0208796	0.134547
mmu-miR-19b-3p	103.908	0.402286	0.174434	2.30624	0.021097	0.134547
mmu-miR-99b-5p	23956	-0.109852	0.0477002	-2.30297	0.0212804	0.134547
mmu-miR-384-3p	1629.81	0.123812	0.0542901	2.28056	0.0225744	0.138268
mmu-miR-455-3p	309.506	-0.22091	0.0967698	-2.28284	0.0224397	0.138268
mmu-let-7i-5p	150213	-0.116465	0.0514198	-2.26499	0.0235133	0.139655
mmu-miR-99a-5p	209927	-0.16529	0.0728464	-2.26902	0.0232673	0.139655
mmu-miR-592-5p	786.752	0.157325	0.0701678	2.24213	0.0249533	0.145995
mmu-miR-101a-3p	24974.1	0.104239	0.0467383	2.23027	0.0257293	0.147757
mmu-miR-181b-5p	17639.5	-0.10447	0.0469297	-2.22609	0.0260082	0.147757
mmu-miR-671-5p	57.7007	-0.356104	0.161009	-2.2117	0.0269874	0.151129
mmu-miR-673-3p	99.634	-0.31641	0.146102	-2.16567	0.0303362	0.16749
mmu-miR-27b-3p	59558.9	-0.088253	0.0409591	-2.15466	0.0311884	0.169804
mmu-miR-879-5p	164.148	0.22693	0.106425	2.1323	0.0329826	0.177112
mmu-miR-3072-3p	52.2682	0.34822	0.169461	2.05487	0.0398916	0.203085
mmu-miR-383-5p	3917.66	-0.0955058	0.0464266	-2.05713	0.0396733	0.203085
mmu-miR-423-3p	1624.4	-0.137497	0.066789	-2.05868	0.039525	0.203085
mmu-miR-425-5p	833.189	-0.14685	0.0713376	-2.05853	0.0395396	0.203085
mmu-miR-124-3p	31151.7	0.123671	0.0619446	1.99648	0.0458822	0.226213
mmu-miR-148b-3p	7213.3	0.089145	0.044823	1.98882	0.0467205	0.226213
mmu-miR-181a-1-3p	990.169	0.108399	0.0542385	1.99857	0.0456551	0.226213
mmu-miR-873a-5p	806.908	0.111761	0.0562002	1.98862	0.0467431	0.226213
mmu-miR-204-5p	13680	-0.0832244	0.0420365	-1.97981	0.0477243	0.228146
mmu-miR-330-3p	2124.85	-0.098606	0.050057	-1.96988	0.0488527	0.230726
mmu-miR-181c-5p	1179.95	0.339944	0.174252	1.95088	0.0510713	0.238333
mmu-miR-1298-5p	9815.08	0.116934	0.0604751	1.93359	0.0531636	0.243711
mmu-miR-300-3p	24355.4	0.103126	0.0534775	1.92841	0.0538047	0.243711
mmu-miR-455-5p	1078.43	-0.122768	0.0637388	-1.9261	0.0540913	0.243711
mmu-miR-673-5p	188.615	-0.184783	0.0961826	-1.92117	0.0547105	0.243711
mmu-miR-744-5p	5635.28	-0.091735	0.0481206	-1.90636	0.0566039	0.249312
mmu-miR-342-3p	2133.41	0.115413	0.0608385	1.89704	0.0578222	0.251848
mmu-miR-10a-5p	1933.06	-0.324941	0.174201	-1.86532	0.0621367	0.264756
mmu-miR-448-3p	204.373	-0.213959	0.114445	-1.86954	0.0615478	0.264756
mmu-let-7f-5p	220159	-0.062141	0.0337072	-1.84355	0.0652488	0.272102
mmu-miR-30b-5p	3866.83	0.101273	0.0548981	1.84474	0.0650748	0.272102
mmu-miR-760-3p	254.429	-0.202106	0.109947	-1.8382	0.0660326	0.272471
mmu-miR-212-3p	368.62	-0.141795	0.077901	-1.8202	0.0687287	0.277749
mmu-miR-346-5p	549.562	-0.137735	0.0755741	-1.82252	0.0683763	0.277749
mmu-miR-467e-5p	79.1326	-0.261416	0.144764	-1.80581	0.0709486	0.283794
mmu-miR-29c-3p	676.87	0.168441	0.0942262	1.78763	0.0738363	0.289438
mmu-miR-31-5p	221.761	0.160406	0.0896749	1.78875	0.0736549	0.289438
mmu-miR-376a-3p	200.689	1.08145	0.628628	1.72033	0.0853723	0.331346
mmu-miR-34b-3p	253.019	-0.169522	0.0989822	-1.71266	0.0867757	0.333491
mmu-miR-1193-3p	74.6791	0.243155	0.142852	1.70215	0.0887277	0.337682
mmu-miR-15a-5p	105.59	0.476977	0.285127	1.67286	0.0943555	0.346159
mmu-miR-203-3p	780.94	0.116312	0.0693417	1.67737	0.0934694	0.346159
mmu-miR-872-5p	4212.49	-0.0661341	0.0394474	-1.67651	0.0936376	0.346159
mmu-miR-877-3p	121.566	-0.190549	0.113952	-1.67219	0.0944872	0.346159
mmu-miR-296-3p	126.566	0.192984	0.116295	1.65943	0.0970292	0.35218
mmu-miR-184-3p	112.407	0.207921	0.125681	1.65435	0.098056	0.352642
mmu-miR-29b-3p	3778.21	0.637305	0.390896	1.63037	0.103023	0.367138
mmu-miR-30c-5p	76457.6	0.0564803	0.0356767	1.58311	0.113396	0.396885
mmu-miR-32-5p	470.109	-0.110786	0.0699754	-1.58321	0.113373	0.396885
mmu-miR-10b-5p	1588.26	-0.358899	0.228535	-1.57044	0.116314	0.403496
mmu-miR-3059-5p	565.749	0.121754	0.0780245	1.56046	0.118651	0.407992
mmu-miR-615-3p	68.6878	-0.269909	0.174909	-1.54314	0.122797	0.418577
mmu-miR-339-5p	253.748	0.134508	0.0883422	1.52258	0.127863	0.432089
mmu-miR-362-5p	80.4174	-0.217881	0.144038	-1.51266	0.130367	0.433435
mmu-miR-451a	963.801	0.146617	0.0969538	1.51224	0.130473	0.433435
mmu-miR-326-3p	449.545	0.0992435	0.0658853	1.50631	0.131988	0.434785
mmu-miR-6540-5p	724.476	-0.0836044	0.0556718	-1.50174	0.133166	0.435007
mmu-miR-125a-5p	40573.4	-0.074688	0.050469	-1.47988	0.138906	0.435609
mmu-miR-135b-5p	1806.42	-0.0760218	0.0512515	-1.48331	0.137992	0.435609
mmu-miR-324-5p	88.8456	0.198499	0.132693	1.49592	0.134674	0.435609
mmu-miR-335-3p	3125.35	-0.0836444	0.0565099	-1.48017	0.138827	0.435609
mmu-miR-666-5p	1302.23	0.0917615	0.0617728	1.48547	0.13742	0.435609
mmu-miR-138-5p	3157.87	0.0638282	0.0432718	1.47505	0.140198	0.436173
mmu-let-7a-5p	73260.5	-0.0565775	0.0386953	-1.46213	0.143706	0.443565
mmu-miR-338-5p	4972.84	-0.0746808	0.0516302	-1.44646	0.14805	0.453402
mmu-let-7d-5p	23806.8	-0.0622069	0.0432928	-1.43689	0.15075	0.454569
mmu-miR-106b-5p	260.444	0.145114	0.100799	1.43963	0.149971	0.454569
mmu-miR-29a-5p	70.1313	0.222681	0.156599	1.42198	0.155031	0.463911
mmu-miR-1a-3p	6073.16	-0.0781912	0.0552172	-1.41607	0.156756	0.465518
mmu-miR-1249-3p	427.685	0.136034	0.0963728	1.41154	0.158086	0.465937
mmu-miR-16-5p	3708.59	0.0855355	0.0615038	1.39073	0.164306	0.480656
mmu-miR-412-5p	730.749	0.128511	0.0931152	1.38013	0.167547	0.48293
mmu-miR-450a-5p	204.223	-0.1416	0.10234	-1.38363	0.166473	0.48293
mmu-miR-490-5p	203.911	0.125517	0.091654	1.36946	0.170855	0.48887
mmu-miR-331-3p	165.031	0.150864	0.113822	1.32544	0.185025	0.525578
mmu-miR-154-3p	138.051	0.145456	0.110563	1.31559	0.18831	0.529275
mmu-miR-582-5p	136.033	0.15092	0.114903	1.31346	0.189027	0.529275
mmu-miR-221-3p	8624.3	-0.0626742	0.0494131	-1.26837	0.204666	0.559659
mmu-miR-28a-5p	384.97	0.109899	0.0868223	1.26579	0.205589	0.559659
mmu-miR-30a-5p	66666.8	0.0629593	0.0493246	1.27643	0.201804	0.559659
mmu-miR-677-5p	59.566	0.230091	0.181665	1.26657	0.205308	0.559659
mmu-miR-328-3p	32920.5	0.0656612	0.0520716	1.26098	0.207317	0.56047
mmu-miR-101c	65.633	0.253297	0.20274	1.24937	0.21153	0.564081
mmu-miR-217-5p	276.528	0.104361	0.0835266	1.24944	0.211505	0.564081
mmu-miR-132-5p	11739.5	-0.0938623	0.0761852	-1.23203	0.217938	0.573368
mmu-miR-361-5p	676.253	0.0813193	0.0659589	1.23288	0.217622	0.573368
mmu-miR-337-5p	2882.43	0.0585195	0.0478165	1.22383	0.221015	0.577585
mmu-miR-409-3p	2900.28	-0.089134	0.0740491	-1.20371	0.2287	0.593712
mmu-miR-151-5p	4000.81	0.594578	0.496156	1.19837	0.230773	0.593801
mmu-miR-300-5p	65.3713	0.211849	0.177157	1.19583	0.231764	0.593801
mmu-miR-107-3p	3410.3	0.0782724	0.0669876	1.16846	0.24262	0.603487
mmu-miR-146a-5p	3841.04	-0.0802422	0.0687377	-1.16737	0.243061	0.603487
mmu-miR-344d-3-5p	57.259	-0.190464	0.16297	-1.16871	0.24252	0.603487
mmu-miR-667-5p	65.681	-0.192875	0.165286	-1.16692	0.243242	0.603487
mmu-miR-708-3p	6318.25	-0.0572548	0.0490485	-1.16731	0.243085	0.603487
mmu-miR-127-3p	113235	-0.0444044	0.0384885	-1.15371	0.248621	0.606006
mmu-miR-199a-5p	259.002	0.133869	0.116481	1.14928	0.250441	0.606006
mmu-miR-24-1-5p	310.22	-0.0999961	0.0868385	-1.15152	0.249519	0.606006
mmu-miR-700-5p	166.734	0.120343	0.103707	1.16042	0.245879	0.606006
mmu-miR-323-5p	52.6381	0.213555	0.187737	1.13752	0.255321	0.614023
mmu-miR-140-3p	4263.29	-0.0413139	0.0364756	-1.13264	0.257364	0.614988
mmu-miR-22-5p	1134.06	-0.0750338	0.066455	-1.12909	0.25886	0.614988
mmu-miR-148a-5p	91.9124	0.151991	0.136674	1.11207	0.266109	0.616021
mmu-miR-1843b-5p	8017.13	0.065677	0.059382	1.10601	0.268723	0.616021
mmu-miR-25-3p	2229.99	-0.0641358	0.0573739	-1.11786	0.263629	0.616021
mmu-miR-3068-5p	937.776	-0.062363	0.0557583	-1.11845	0.263374	0.616021
mmu-miR-431-3p	494.143	0.0897513	0.0804683	1.11536	0.264695	0.616021
mmu-miR-485-5p	1386.98	0.0967686	0.0874795	1.10619	0.268646	0.616021
mmu-miR-370-3p	12201.1	0.0806554	0.0736768	1.09472	0.27364	0.616476
mmu-miR-382-5p	6678.92	-0.0585525	0.0533734	-1.09703	0.272626	0.616476
mmu-miR-582-3p	690.259	0.0690143	0.0628687	1.09775	0.272312	0.616476
mmu-miR-128-1-5p	83.4104	0.156087	0.144007	1.08388	0.278416	0.619209
mmu-miR-153-3p	3171.54	0.0676051	0.0629376	1.07416	0.282751	0.619209
mmu-miR-29b-2-5p	110.313	0.131721	0.121121	1.08752	0.276809	0.619209
mmu-miR-3102-3p	84.0541	-0.155588	0.144651	-1.07561	0.282102	0.619209
mmu-miR-322-3p	408.949	-0.0837497	0.0777793	-1.07676	0.281587	0.619209
mmu-miR-34c-3p	65.8798	-0.197746	0.184854	-1.06974	0.284736	0.620092
mmu-miR-369-3p	4038.78	0.0525223	0.0493289	1.06474	0.286994	0.621557
mmu-let-7c-1-3p	68.911	0.151699	0.145647	1.04155	0.297621	0.627537
mmu-miR-100-5p	45457.9	-0.0501663	0.0480265	-1.04456	0.296229	0.627537
mmu-miR-125b-2-3p	1093.92	-0.0603461	0.0583407	-1.03437	0.300961	0.627537
mmu-miR-1264-5p	168.444	0.104422	0.0998656	1.04562	0.295734	0.627537
mmu-miR-195a-5p	2127.92	0.0649712	0.0626615	1.03686	0.299801	0.627537
mmu-miR-342-5p	113.815	0.161144	0.152883	1.05404	0.291866	0.627537
mmu-miR-92b-3p	1899.58	0.0508991	0.0490202	1.03833	0.299117	0.627537
mmu-miR-9-3p	47899.2	0.0453756	0.0441343	1.02813	0.303891	0.630292
mmu-miR-329-3p	848.228	0.0672501	0.0656549	1.0243	0.305695	0.630697
mmu-miR-103-3p	18489.9	0.0400561	0.0402026	0.996357	0.319077	0.651448
mmu-miR-222-3p	5767.78	-0.0390213	0.0390914	-0.998206	0.318179	0.651448
mmu-miR-130b-5p	231.267	-0.0927268	0.0941636	-0.984742	0.324751	0.656198
mmu-miR-3093-5p	71.0221	0.172916	0.175064	0.987729	0.323285	0.656198
mmu-miR-145a-5p	1384.79	0.0642164	0.0657339	0.976913	0.328612	0.657661
mmu-miR-329-5p	2100.58	0.0686577	0.070312	0.976472	0.328831	0.657661
mmu-miR-181b-1-3p	51.4853	0.181587	0.187206	0.969988	0.332052	0.660733
mmu-miR-351-5p	227.548	-0.0874586	0.0905877	-0.965457	0.334316	0.661878
mmu-miR-668-3p	1643.23	-0.0452758	0.0476248	-0.950676	0.341769	0.673233
mmu-miR-411-3p	2567.02	-0.0373432	0.0403244	-0.926069	0.35441	0.694644
mmu-miR-200a-3p	28719.9	0.285308	0.318378	0.896128	0.370184	0.702309
mmu-miR-219a-5p	444.341	-0.0824302	0.0911442	-0.904393	0.365787	0.702309
mmu-miR-30c-2-3p	624.841	-0.0555732	0.0614652	-0.904141	0.365921	0.702309
mmu-miR-340-3p	2630.98	-0.0545065	0.0610769	-0.892423	0.372166	0.702309
mmu-miR-369-5p	3084.13	-0.0481401	0.0541898	-0.888361	0.374346	0.702309
mmu-miR-376a-5p	318.665	0.0709997	0.0790028	0.898698	0.368814	0.702309
mmu-miR-382-3p	6645.79	0.0476525	0.0527605	0.903185	0.366428	0.702309
mmu-miR-542-3p	110.562	0.129233	0.142554	0.906557	0.364641	0.702309
mmu-miR-872-3p	240.04	-0.0964384	0.10858	-0.888177	0.374445	0.702309
mmu-miR-125b-5p	82815.2	-0.0331537	0.0376793	-0.879891	0.378918	0.707314
mmu-let-7g-5p	235015	-0.0298781	0.0347687	-0.859337	0.390155	0.724837
mmu-miR-26b-5p	10578.1	0.040923	0.0481078	0.85065	0.394964	0.73031
mmu-miR-183-5p	18641.8	0.276941	0.327169	0.846477	0.397287	0.731156
mmu-miR-128-3p	757837	0.0605893	0.0720319	0.841145	0.400266	0.731851
mmu-miR-1843a-3p	207.028	-0.0785249	0.0939513	-0.835805	0.403265	0.731851
mmu-miR-429-3p	3549.73	0.259532	0.309441	0.838713	0.40163	0.731851
mmu-miR-487b-3p	2154.45	0.0434943	0.0525556	0.827586	0.407905	0.735932
mmu-miR-674-3p	3181.57	-0.0570675	0.0691575	-0.825182	0.409268	0.735932
mmu-let-7i-3p	138.167	0.0903754	0.110713	0.816303	0.414327	0.741626
mmu-miR-350-3p	170.251	0.0817761	0.102073	0.801152	0.423044	0.753787
mmu-miR-182-5p	15001.2	0.244686	0.311092	0.786541	0.43155	0.765465
mmu-miR-130a-3p	94.1003	0.108097	0.141591	0.763441	0.4452	0.768804
mmu-miR-187-3p	511.207	0.0632513	0.0824006	0.767608	0.44272	0.768804
mmu-miR-339-3p	73.3684	-0.132094	0.171828	-0.768756	0.442038	0.768804
mmu-miR-491-5p	48.0503	0.139698	0.180933	0.772102	0.440054	0.768804
mmu-miR-676-3p	646.783	-0.0438117	0.0569981	-0.768653	0.4421	0.768804
mmu-miR-96-5p	2803.6	0.259445	0.338857	0.765645	0.443887	0.768804
mmu-miR-344c-3p	283.109	0.065674	0.0864174	0.759963	0.447277	0.769002
mmu-miR-344f-3p	147.511	-0.0879883	0.116353	-0.756218	0.449519	0.769482
mmu-miR-539-5p	69.0438	-0.110268	0.146451	-0.752936	0.451488	0.769493
mmu-miR-154-5p	570.208	-0.0534256	0.0734514	-0.727359	0.467006	0.788804
mmu-miR-20a-5p	490.023	0.0547078	0.0753018	0.726513	0.467524	0.788804
mmu-miR-551b-3p	105.354	0.0998935	0.137909	0.724342	0.468856	0.788804
mmu-miR-222-5p	62.6217	0.112726	0.157071	0.717678	0.472956	0.788931
mmu-miR-671-3p	332.747	-0.0627016	0.0871364	-0.71958	0.471783	0.788931
mmu-miR-191-3p	60.5623	0.113625	0.159134	0.714024	0.475213	0.789325
mmu-miR-30c-1-3p	119.074	0.0806978	0.114055	0.707537	0.479233	0.789325
mmu-miR-485-3p	2169.17	0.110891	0.156243	0.709732	0.477871	0.789325
mmu-miR-379-5p	13650	-0.0321722	0.0464994	-0.691883	0.48901	0.801638
mmu-miR-433-3p	8792.72	-0.028433	0.0412647	-0.689039	0.490799	0.801638
mmu-miR-199b-3p	1040.54	0.0510039	0.0743803	0.685718	0.492891	0.801714
mmu-miR-132-3p	6571.83	-0.030861	0.0459901	-0.671035	0.502198	0.801907
mmu-miR-139-5p	24285.2	0.0374997	0.0554921	0.675767	0.499188	0.801907
mmu-miR-199a-3p	1040.7	0.0505546	0.0744706	0.678854	0.49723	0.801907
mmu-miR-301a-5p	135.056	0.0795651	0.118138	0.673491	0.500635	0.801907
mmu-miR-434-5p	38291.6	0.0438779	0.0655477	0.669404	0.503238	0.801907
mmu-miR-140-5p	1236.92	-0.0359907	0.0549999	-0.654378	0.512868	0.812307
mmu-miR-770-5p	388.683	0.0460645	0.0705685	0.652764	0.513909	0.812307
mmu-miR-1264-3p	354.465	0.0533588	0.0827697	0.644666	0.519143	0.812828
mmu-miR-22-3p	13305.1	0.0367042	0.0568688	0.64542	0.518655	0.812828
mmu-miR-378a-5p	100.686	-0.084478	0.131455	-0.642638	0.520459	0.812828
mmu-miR-411-5p	11873.2	-0.024368	0.0383942	-0.63468	0.525637	0.817658
mmu-miR-1983	1087.66	0.0519903	0.0825624	0.62971	0.528884	0.819457
mmu-miR-141-3p	491.622	0.223466	0.367196	0.608574	0.542807	0.820438
mmu-miR-181c-3p	280.636	0.0519398	0.0854275	0.607998	0.543189	0.820438
mmu-miR-185-3p	103.558	-0.0776667	0.124925	-0.621704	0.534136	0.820438
mmu-miR-344-3p	5419.13	0.0352755	0.0569945	0.618929	0.535963	0.820438
mmu-miR-344d-3p	765.953	-0.0485851	0.0796037	-0.610338	0.541638	0.820438
mmu-miR-345-5p	82.1631	0.102027	0.167147	0.610405	0.541594	0.820438
mmu-miR-708-5p	1979.11	-0.037052	0.0610893	-0.606522	0.544168	0.820438
mmu-miR-191-5p	24119.6	-0.0311365	0.0522724	-0.595659	0.551403	0.828161
mmu-miR-200b-3p	17821.3	0.184481	0.311988	0.591307	0.554315	0.829356
mmu-miR-152-3p	1094.64	-0.0311746	0.0534318	-0.583447	0.559593	0.83407
mmu-miR-376b-3p	457.046	-0.0399259	0.0690395	-0.578305	0.563058	0.836056
mmu-miR-134-5p	1124.42	-0.0297408	0.0551313	-0.539455	0.589573	0.840039
mmu-miR-135a-2-3p	71.1788	0.0835674	0.153483	0.544472	0.586117	0.840039
mmu-miR-146b-5p	7436.26	0.0292242	0.0521787	0.560078	0.575426	0.840039
mmu-miR-148a-3p	63548.7	0.0322874	0.0578933	0.557706	0.577045	0.840039
mmu-miR-1839-5p	4419.53	-0.0245768	0.0445243	-0.551986	0.580958	0.840039
mmu-miR-216a-5p	58.911	0.102293	0.179128	0.571059	0.56796	0.840039
mmu-miR-30d-5p	104483	0.0217636	0.0405488	0.536727	0.591456	0.840039
mmu-miR-30e-5p	21171.1	-0.0280113	0.0521547	-0.537081	0.591212	0.840039
mmu-miR-330-5p	11678.3	-0.0321712	0.0579616	-0.555043	0.578865	0.840039
mmu-miR-344b-3p	513.352	0.0374573	0.0685936	0.546075	0.585014	0.840039
mmu-miR-421-3p	311.999	0.0478155	0.0842376	0.567626	0.570289	0.840039
mmu-miR-700-3p	271.006	-0.0486136	0.0895812	-0.542677	0.587352	0.840039
mmu-miR-34a-5p	1233.65	-0.0327366	0.0613862	-0.533289	0.593833	0.840371
mmu-let-7b-5p	22147.9	0.0189051	0.0363709	0.519785	0.603213	0.841318
mmu-miR-138-2-3p	77.8085	-0.0741908	0.146131	-0.5077	0.611664	0.841318
mmu-miR-24-2-5p	1029.85	-0.0309363	0.0609357	-0.507687	0.611673	0.841318
mmu-miR-331-5p	55.9469	-0.102131	0.197826	-0.516269	0.605666	0.841318
mmu-miR-341-3p	5128.77	0.0316885	0.0613557	0.516472	0.605525	0.841318
mmu-miR-376b-5p	1409.2	-0.0289461	0.0562716	-0.5144	0.606973	0.841318
mmu-miR-467b-5p	675.563	-0.039514	0.0769146	-0.513739	0.607435	0.841318
mmu-miR-574-3p	91.1146	-0.0731387	0.141052	-0.518523	0.604093	0.841318
mmu-miR-125a-3p	76.1959	-0.0752273	0.151248	-0.497379	0.618922	0.842422
mmu-miR-28a-3p	130.78	-0.0593448	0.118013	-0.502867	0.615058	0.842422
mmu-miR-30d-3p	224.873	0.0482282	0.0969268	0.497574	0.618785	0.842422
mmu-miR-376c-3p	209.174	-0.0478985	0.0971948	-0.492809	0.622148	0.843882
mmu-miR-1981-3p	138.328	0.052135	0.108462	0.480675	0.630747	0.851263
mmu-miR-221-5p	583.052	-0.0286247	0.0597582	-0.479009	0.631932	0.851263
mmu-miR-3081-3p	171.114	-0.0577647	0.127427	-0.453314	0.650322	0.868121
mmu-miR-374b-5p	1286.93	-0.0410688	0.0908106	-0.452247	0.651091	0.868121
mmu-miR-467a-5p	674.363	-0.0351577	0.0771862	-0.455492	0.648755	0.868121
mmu-miR-136-5p	6604.06	-0.0266418	0.0602023	-0.442538	0.6581	0.874492
mmu-miR-7689-3p	250.188	0.0416948	0.096389	0.432569	0.665328	0.88111
mmu-miR-204-3p	145.659	-0.0468316	0.109641	-0.427137	0.66928	0.883359
mmu-miR-378c	688.658	-0.0286871	0.0685445	-0.418518	0.675568	0.888667
mmu-miR-345-3p	114.145	-0.0497727	0.12009	-0.41446	0.678537	0.889588
mmu-miR-133a-3p	170.496	-0.0519937	0.127307	-0.408411	0.682972	0.892417
mmu-miR-379-3p	1157.61	0.0209863	0.0521556	0.402379	0.687405	0.895225
mmu-miR-494-3p	165.033	0.0475291	0.120662	0.393904	0.693652	0.897398
mmu-miR-7a-1-3p	300.328	-0.0368839	0.0934433	-0.39472	0.69305	0.897398
mmu-miR-186-5p	5554.86	-0.0146557	0.038924	-0.376521	0.706529	0.905097
mmu-miR-325-5p	771.132	0.0244562	0.064623	0.378445	0.7051	0.905097
mmu-miR-92a-3p	1709.15	-0.0200262	0.0523759	-0.382355	0.702198	0.905097
mmu-miR-16-1-3p	169.095	0.0389676	0.104982	0.371184	0.7105	0.906087
mmu-miR-216b-5p	118.734	0.0468709	0.127997	0.366186	0.714226	0.906087
mmu-miR-362-3p	111.021	0.0468674	0.13027	0.35977	0.719019	0.906087
mmu-miR-375-3p	200.646	-0.0383514	0.105584	-0.36323	0.716433	0.906087
mmu-miR-652-3p	392.932	0.0272508	0.0763554	0.356894	0.721171	0.906087
mmu-miR-653-5p	53.3204	0.0631368	0.174608	0.361591	0.717658	0.906087
mmu-miR-669o-3p	47.5064	0.066232	0.187382	0.35346	0.723744	0.906414
mmu-miR-143-5p	72.0328	0.0479002	0.156136	0.306785	0.759007	0.912405
mmu-miR-181a-5p	78049.5	-0.0116677	0.0374908	-0.311216	0.755636	0.912405
mmu-miR-181d-5p	6865.99	-0.0123552	0.0396444	-0.311651	0.755306	0.912405
mmu-miR-194-5p	2448.36	0.0163247	0.0521882	0.312804	0.75443	0.912405
mmu-miR-200c-3p	2574.1	0.100603	0.330833	0.304089	0.76106	0.912405
mmu-miR-23b-3p	3153.55	-0.0221534	0.0656767	-0.337311	0.735883	0.912405
mmu-miR-30b-3p	185.129	0.0311155	0.0928286	0.335193	0.73748	0.912405
mmu-miR-322-5p	93.5027	-0.0473103	0.143069	-0.330682	0.740884	0.912405
mmu-miR-338-3p	2283.49	0.0318749	0.097113	0.328224	0.742742	0.912405
mmu-miR-370-5p	246.801	0.0284196	0.0881753	0.322308	0.747219	0.912405
mmu-miR-499-5p	228.066	0.0293063	0.0963962	0.304019	0.761113	0.912405
mmu-miR-504-5p	290.471	0.0296986	0.0906753	0.327527	0.743269	0.912405
mmu-miR-5129-3p	75.1343	0.0487327	0.153509	0.317458	0.750896	0.912405
mmu-miR-770-3p	1305.76	0.02292	0.0710852	0.32243	0.747127	0.912405
mmu-miR-3535	99.1363	-0.0389259	0.130402	-0.298508	0.765316	0.914646
mmu-miR-139-3p	449.507	0.0244502	0.0829018	0.29493	0.768047	0.91512
mmu-miR-106b-3p	668.624	0.018857	0.0670262	0.281337	0.778452	0.920118
mmu-miR-17-5p	301.484	0.0247642	0.0866009	0.285958	0.77491	0.920118
mmu-miR-431-5p	231.122	0.0270567	0.0965439	0.280253	0.779283	0.920118
mmu-miR-532-5p	3919.48	-0.0147451	0.0547657	-0.26924	0.787745	0.927315
mmu-miR-125b-1-3p	684.853	-0.0165052	0.0634846	-0.259987	0.794874	0.927819
mmu-miR-1839-3p	111.182	0.0320105	0.123369	0.259469	0.795274	0.927819
mmu-miR-26a-2-3p	109.924	0.0327817	0.124387	0.263546	0.79213	0.927819
mmu-miR-27b-5p	63.1443	-0.0412303	0.165754	-0.248744	0.803559	0.934703
mmu-miR-676-5p	242.97	-0.0209163	0.0857427	-0.243943	0.807275	0.936248
mmu-let-7e-5p	10948.9	0.00927962	0.0385941	0.240441	0.809988	0.936623
mmu-miR-423-5p	504.276	-0.0165039	0.0700939	-0.235455	0.813856	0.938328
mmu-miR-210-3p	121.085	0.0264639	0.119766	0.220964	0.825121	0.945752
mmu-miR-425-3p	99.0543	0.0307672	0.138283	0.222494	0.82393	0.945752
mmu-let-7e-3p	211.546	-0.0202245	0.0999295	-0.202388	0.839614	0.949968
mmu-miR-129-1-3p	974.197	0.0106354	0.0540163	0.196893	0.843912	0.949968
mmu-miR-1298-3p	415.653	0.0168887	0.08845	0.19094	0.848572	0.949968
mmu-miR-148b-5p	177.617	0.0171686	0.101097	0.169823	0.865149	0.949968
mmu-miR-149-5p	3268.79	-0.00907343	0.0511441	-0.177409	0.859187	0.949968
mmu-miR-185-5p	6572.14	0.00882106	0.0492717	0.179029	0.857915	0.949968
mmu-miR-200a-5p	670.223	0.0594126	0.334949	0.177378	0.859212	0.949968
mmu-miR-200b-5p	139.002	0.0790461	0.377264	0.209525	0.834038	0.949968
mmu-miR-29c-5p	336.03	-0.0170937	0.0844437	-0.202428	0.839582	0.949968
mmu-miR-30a-3p	4822.54	0.00771635	0.0442763	0.174277	0.861648	0.949968
mmu-miR-30e-3p	5368.97	0.00901186	0.0502885	0.179203	0.857778	0.949968
mmu-miR-669a-5p	82.6418	-0.0237165	0.138758	-0.17092	0.864287	0.949968
mmu-miR-669c-5p	279.678	0.0177047	0.0925237	0.191354	0.848249	0.949968
mmu-miR-669p-5p	82.6418	-0.0237165	0.138758	-0.17092	0.864287	0.949968
mmu-miR-672-5p	163.461	0.021079	0.103375	0.203909	0.838424	0.949968
mmu-miR-298-5p	1112.21	0.0131528	0.0807074	0.162969	0.870543	0.95322
mmu-let-7c-5p	117661	0.00504455	0.0339392	0.148635	0.881842	0.959321
mmu-miR-181a-2-3p	85.9922	-0.0191138	0.133207	-0.143489	0.885904	0.959321
mmu-miR-1843a-5p	8522.85	-0.00760594	0.0528093	-0.144027	0.88548	0.959321
mmu-miR-667-3p	154.556	0.0155497	0.105466	0.147438	0.882787	0.959321
mmu-miR-218-5p	91863.5	-0.00735918	0.0527294	-0.139565	0.889004	0.960026
mmu-let-7b-3p	80.7721	-0.0203042	0.16176	-0.125521	0.900111	0.963567
mmu-miR-143-3p	32165.5	0.00579958	0.0471549	0.12299	0.902115	0.963567
mmu-miR-365-3p	230.563	-0.0115382	0.0914919	-0.126111	0.899644	0.963567
mmu-miR-9-5p	644049	-0.00431072	0.0347107	-0.12419	0.901165	0.963567
mmu-miR-501-3p	427.202	-0.00766238	0.0674211	-0.11365	0.909515	0.967124
mmu-miR-532-3p	154.418	0.0123859	0.110038	0.11256	0.91038	0.967124
mmu-miR-33-5p	59.8246	0.0168559	0.158651	0.106245	0.915388	0.969816
mmu-miR-23a-3p	1808.35	-0.00598853	0.061991	-0.0966031	0.923042	0.972667
mmu-miR-873a-3p	393.067	-0.0070273	0.0706553	-0.0994589	0.920774	0.972667
mmu-let-7a-1-3p	895.973	-0.00492029	0.0626646	-0.0785178	0.937416	0.977845
mmu-let-7c-2-3p	895.882	-0.00463781	0.0626338	-0.0740464	0.940973	0.977845
mmu-let-7d-3p	2481.53	0.00380912	0.0536388	0.0710142	0.943386	0.977845
mmu-miR-135a-5p	2833.56	0.00395638	0.0505838	0.0782144	0.937657	0.977845
mmu-miR-206-3p	831.665	0.0064115	0.085522	0.0749689	0.940239	0.977845
mmu-miR-490-3p	455.639	-0.00582963	0.0733276	-0.0795011	0.936634	0.977845
mmu-miR-93-5p	1068.56	0.00417886	0.0610375	0.0684639	0.945416	0.977845
mmu-miR-3068-3p	593.627	-0.00398961	0.0614105	-0.0649664	0.948201	0.978144
mmu-miR-325-3p	137.361	-0.00521879	0.109821	-0.0475207	0.962098	0.987284
mmu-miR-34c-5p	3938.87	-0.00276617	0.0562837	-0.049147	0.960802	0.987284
mmu-miR-377-5p	53.9402	-0.00827142	0.193508	-0.0427445	0.965905	0.988603
mmu-miR-7a-2-3p	127.898	-0.00409466	0.108377	-0.0377816	0.969862	0.990067
mmu-miR-129-2-3p	2136.14	-0.00151403	0.050545	-0.029954	0.976104	0.991276
mmu-miR-136-3p	7512.43	-0.00120523	0.0389821	-0.0309175	0.975335	0.991276
mmu-miR-126a-5p	1332.2	-0.000784609	0.0649903	-0.0120727	0.990368	0.995671
mmu-miR-190a-5p	110.267	-0.00119411	0.138747	-0.00860641	0.993133	0.995671
mmu-miR-192-5p	2214.83	0.000648967	0.0535902	0.0121098	0.990338	0.995671
mmu-miR-299a-3p	283.068	0.000851204	0.0915215	0.0093006	0.992579	0.995671
mmu-miR-493-5p	512.106	-0.000637584	0.0723207	-0.00881606	0.992966	0.995671
mmu-miR-92b-5p	110.618	0.000665272	0.122626	0.0054252	0.995671	0.995671

## Sheet: Supplementary Data 3
Target	Degree	Targetting miRs	R coefficients	Target LFC
Nav1	4	['mmu-miR-129-5p', 'mmu-miR-378a-3p', 'mmu-miR-150-5p', 'mmu-miR-381-3p']	[-0.7597520857891147, -0.8486396616768763, -0.7471844077580344, -0.810711904163338]	0.116385
Ddx5	4	['mmu-miR-27a-3p', 'mmu-miR-378a-3p', 'mmu-miR-320-3p', 'mmu-miR-151-3p']	[-0.6943945458040565, -0.8687421461990132, -0.6777667356469352, -0.9328136893421716]	0.0864395
Usp34	3	['mmu-miR-27a-3p', 'mmu-miR-320-3p', 'mmu-miR-381-3p']	[-0.6381565699836284, -0.8097345327678677, -0.7634288362418471]	0.149309
Setd5	3	['mmu-miR-129-5p', 'mmu-miR-150-5p', 'mmu-miR-381-3p']	[-0.8346547946754223, -0.7086867775529007, -0.7846132611206085]	0.132991
Slc2a3	3	['mmu-miR-27a-3p', 'mmu-miR-378a-3p', 'mmu-miR-150-5p']	[-0.8512716265416898, -0.8329824287712224, -0.80325727860201]	0.104876
Slc6a6	3	['mmu-miR-27a-3p', 'mmu-miR-378a-3p', 'mmu-miR-1198-5p']	[-0.6622199558249129, -0.9387443993662905, -0.9314004823118024]	0.330364
Hnrnpu	3	['mmu-miR-129-5p', 'mmu-miR-378a-3p', 'mmu-miR-381-3p']	[-0.6949121431421879, -0.7856583483448039, -0.751768470466352]	0.100874
Srrm2	3	['mmu-miR-27a-3p', 'mmu-miR-378a-3p', 'mmu-miR-381-3p']	[-0.6559968667683604, -0.8615066357882919, -0.7866478520527893]	0.161981
Pdzd2	3	['mmu-miR-27a-3p', 'mmu-miR-129-5p', 'mmu-miR-1198-5p']	[-0.8937055680348397, -0.7185412746897478, -0.6972526454045364]	0.100728
Dcaf7	3	['mmu-miR-27a-3p', 'mmu-miR-378a-3p', 'mmu-miR-381-3p']	[-0.6693791607062961, -0.7566292128740604, -0.707037661467401]	0.0976385
Foxp1	3	['mmu-miR-129-5p', 'mmu-miR-151-3p', 'mmu-miR-150-5p']	[-0.711529548672804, -0.768308237323551, -0.8095584363339123]	0.0996588
Ankra2	3	['mmu-miR-27a-3p', 'mmu-miR-378a-3p', 'mmu-miR-381-3p']	[-0.7377617923460624, -0.8068593396578473, -0.842565226147236]	0.237851
Arpp21	2	['mmu-miR-27a-3p', 'mmu-miR-381-3p']	[-0.7789706546941494, -0.7955095638671683]	0.195059
Itm2c	2	['mmu-miR-27a-3p', 'mmu-miR-381-3p']	[-0.8275864192689948, -0.745032475425232]	0.138233
Tmem64	2	['mmu-miR-7b-5p', 'mmu-miR-335-5p']	[-0.8702028548922384, -0.6867575779383345]	-0.161575
Ddah1	2	['mmu-miR-7b-5p', 'mmu-miR-758-3p']	[-0.817612210771105, -0.6824583845173798]	-0.147848
Dot1l	2	['mmu-miR-27a-3p', 'mmu-miR-378a-3p']	[-0.8274783299464847, -0.7108446110192812]	0.13126
Drp2	2	['mmu-miR-1198-5p', 'mmu-miR-381-3p']	[-0.7656935963337053, -0.773052137195881]	0.115137
Eif4g2	2	['mmu-miR-144-3p', 'mmu-miR-410-3p']	[-0.6612712941602166, -0.7709861607719766]	-0.150394
Flnb	2	['mmu-miR-27a-3p', 'mmu-miR-378a-3p']	[-0.758390695969673, -0.9431660117987022]	0.363087
Srsf2	2	['mmu-miR-378a-3p', 'mmu-miR-381-3p']	[-0.6976915224689819, -0.6724135705316525]	0.140168
Hp1bp3	2	['mmu-miR-27a-3p', 'mmu-miR-378a-3p']	[-0.6542628361159052, -0.8950726009887837]	0.0982145
Amy1	2	['mmu-miR-27a-3p', 'mmu-miR-126a-3p']	[-0.7554970313462022, -0.829170726830849]	0.459403
Ip6k1	2	['mmu-miR-27a-3p', 'mmu-miR-378a-3p']	[-0.7305574456414078, -0.8004694631489864]	0.0802883
Aldh6a1	2	['mmu-miR-320-3p', 'mmu-miR-151-3p']	[-0.761789536634434, -0.851009966052932]	0.147675
Irak1	2	['mmu-miR-129-5p', 'mmu-miR-378a-3p']	[-0.8917580003239174, -0.8594350592521943]	0.154284
Lyst	2	['mmu-miR-27a-3p', 'mmu-miR-378a-3p']	[-0.652070012364764, -0.6573694390415065]	0.135264
Dapk1	2	['mmu-miR-27a-3p', 'mmu-miR-129-5p']	[-0.6513224006982029, -0.8879395801482262]	0.134811
Mapk1	2	['mmu-miR-27a-3p', 'mmu-miR-381-3p']	[-0.7236368660429322, -0.6415609470530081]	0.0685651
Mef2d	2	['mmu-miR-378a-3p', 'mmu-miR-150-5p']	[-0.7506372912609709, -0.7995995257345266]	0.0875233
Meis2	2	['mmu-miR-378a-3p', 'mmu-miR-381-3p']	[-0.7348794038905474, -0.678488967538264]	0.136679
Mllt6	2	['mmu-miR-540-3p', 'mmu-miR-381-3p']	[-0.6561895512835142, -0.7053024340069647]	0.0926501
Mnt	2	['mmu-miR-378a-3p', 'mmu-miR-381-3p']	[-0.7946849585379745, -0.6895134834938585]	0.163445
Mtf2	2	['mmu-miR-27a-3p', 'mmu-miR-129-5p']	[-0.720913071607501, -0.8948896440463046]	0.217507
Rapgef2	2	['mmu-miR-27a-3p', 'mmu-miR-378a-3p']	[-0.6687600726403033, -0.7319364550944668]	0.0932837
Nfib	2	['mmu-miR-378a-3p', 'mmu-miR-381-3p']	[-0.8325580406132087, -0.9005862887104211]	0.0883967
Purb	2	['mmu-miR-378a-3p', 'mmu-miR-381-3p']	[-0.69944317668682, -0.7177127002566569]	0.10502
Npr3	2	['mmu-miR-495-3p', 'mmu-miR-381-3p']	[-0.7971621531282556, -0.7049727236380395]	0.254649
Ptms	2	['mmu-miR-27a-3p', 'mmu-miR-381-3p']	[-0.6968713570114171, -0.7403175416014516]	0.0958915
Plp1	2	['mmu-miR-7b-5p', 'mmu-miR-758-3p']	[-0.7446567825659287, -0.8902722940190603]	-0.152158
Plk2	2	['mmu-miR-27a-3p', 'mmu-miR-126a-3p']	[-0.6382204706141053, -0.7125686346558773]	0.139261
Dcaf6	2	['mmu-miR-129-5p', 'mmu-miR-150-5p']	[-0.8361844683861395, -0.6500467449693668]	0.112087
Peg3	2	['mmu-miR-27a-3p', 'mmu-miR-129-5p']	[-0.8564865880920027, -0.693354929273753]	0.108725
U2surp	2	['mmu-miR-378a-3p', 'mmu-miR-381-3p']	[-0.8216505627211484, -0.6352493139281408]	0.0952997
Celf1	2	['mmu-miR-27a-3p', 'mmu-miR-378a-3p']	[-0.6725555725724034, -0.8848238716833245]	0.115
Atxn1l	2	['mmu-miR-378a-3p', 'mmu-miR-381-3p']	[-0.7657820758158849, -0.6662288016563607]	0.108795
Chd2	2	['mmu-miR-150-5p', 'mmu-miR-381-3p']	[-0.7479104064277975, -0.6982288051504344]	0.164704
Ccdc127	2	['mmu-miR-7b-5p', 'mmu-miR-335-5p']	[-0.8356175678681813, -0.6951690782712157]	-0.136842
Atp11b	2	['mmu-miR-27a-3p', 'mmu-miR-378a-3p']	[-0.7671274967523571, -0.8863693291658845]	0.357506
Zfp207	2	['mmu-miR-150-5p', 'mmu-miR-381-3p']	[-0.8019270128626921, -0.7677841191158613]	0.134201
Cpeb3	2	['mmu-miR-129-5p', 'mmu-miR-495-3p']	[-0.7242636307315722, -0.6466701680837199]	0.114038
Braf	2	['mmu-miR-27a-3p', 'mmu-miR-381-3p']	[-0.7011239603021544, -0.7949482304349867]	0.141802
Cpsf6	2	['mmu-miR-27a-3p', 'mmu-miR-381-3p']	[-0.6742799677236495, -0.7843946227651041]	0.13363
Ctdsp2	2	['mmu-miR-27a-3p', 'mmu-miR-381-3p']	[-0.6573616294551125, -0.810829402205754]	0.139885
Scd1	1	['mmu-miR-7b-5p']	[-0.6790730236734253]	-0.133457
Rph3a	1	['mmu-miR-758-3p']	[-0.8111836751428813]	-0.114084
Xpo6	1	['mmu-miR-27a-3p']	[-0.8655873782550026]	0.168866
Rnasel	1	['mmu-miR-27a-3p']	[-0.6650768663821721]	0.297224
Rnf170	1	['mmu-miR-129-5p']	[-0.9112283909471878]	0.239798
Wdr6	1	['mmu-miR-378a-3p']	[-0.8791113459832587]	0.251897
Wdr26	1	['mmu-miR-381-3p']	[-0.6995946872428532]	0.0842635
Rnmt	1	['mmu-miR-27a-3p']	[-0.6524025849561156]	0.138026
Rreb1	1	['mmu-miR-378a-3p']	[-0.8051822759153574]	0.200897
Wbp2	1	['mmu-miR-27a-3p']	[-0.8104522776599472]	0.122714
Sacm1l	1	['mmu-miR-758-3p']	[-0.7756701615763195]	-0.121173
Sbf2	1	['mmu-miR-381-3p']	[-0.6972175225070272]	0.131239
Scn3a	1	['mmu-miR-495-3p']	[-0.687736561637672]	0.150286
Ylpm1	1	['mmu-miR-378a-3p']	[-0.814524453600003]	0.158886
Scd2	1	['mmu-miR-7b-5p']	[-0.7861999324298878]	-0.104076
Tmem88b	1	['mmu-miR-758-3p']	[-0.8273955033480438]	-0.188354
Rapgefl1	1	['mmu-miR-381-3p']	[-0.7471451350245993]	0.100174
Rev3l	1	['mmu-miR-381-3p']	[-0.7061191512306698]	0.128567
Psme3	1	['mmu-miR-27a-3p']	[-0.8048243965710948]	0.112353
Pfkl	1	['mmu-miR-410-3p']	[-0.73806931919522]	-0.107201
Phka2	1	['mmu-miR-27a-3p']	[-0.7648830869488716]	0.244363
Phkb	1	['mmu-miR-758-3p']	[-0.842244922099468]	-0.210388
Pik3r2	1	['mmu-miR-126a-3p']	[-0.8201718992346712]	0.11539
Plekha5	1	['mmu-miR-378a-3p']	[-0.8224256898268413]	0.112211
Pnpo	1	['mmu-miR-27a-3p']	[-0.7442263632831729]	0.169284
Pou6f1	1	['mmu-miR-381-3p']	[-0.6504650166722374]	0.117304
Zfc3h1	1	['mmu-miR-27a-3p']	[-0.6920174035162667]	0.158852
Reep5	1	['mmu-miR-410-3p']	[-0.7402056571543786]	-0.10011
Zeb2	1	['mmu-miR-1198-5p']	[-0.8040122975613733]	0.120797
Zc3h6	1	['mmu-miR-378a-3p']	[-0.8073494663055041]	0.269445
Rab12	1	['mmu-miR-27a-3p']	[-0.6729051768316662]	0.154123
Rap2b	1	['mmu-miR-27a-3p']	[-0.6385424292863687]	0.141191
Ywhag	1	['mmu-miR-144-3p']	[-0.6819456585052242]	-0.103664
Serpini1	1	['mmu-miR-27a-3p']	[-0.7149362736763433]	0.147171
Rbm33	1	['mmu-miR-27a-3p']	[-0.7758173972232403]	0.0938544
Sdc3	1	['mmu-miR-7b-5p']	[-0.6844712036053139]	-0.0711569
Sh3rf1	1	['mmu-miR-381-3p']	[-0.9113933565826995]	0.164755
Zmynd11	1	['mmu-miR-27a-3p']	[-0.6331568064579162]	0.0994481
St6galnac6	1	['mmu-miR-27a-3p']	[-0.8614092711269684]	0.144256
Ube2e2	1	['mmu-miR-381-3p']	[-0.8361216162840532]	0.147698
Stk40	1	['mmu-miR-7b-5p']	[-0.8126308320054001]	-0.200581
Stx17	1	['mmu-miR-378a-3p']	[-0.8848946834452256]	0.27312
Stxbp2	1	['mmu-miR-27a-3p']	[-0.6719327195576934]	0.292
Synpo	1	['mmu-miR-378a-3p']	[-0.7354491540732758]	0.125864
Taf1	1	['mmu-miR-381-3p']	[-0.8250815286893404]	0.173849
Tanc2	1	['mmu-miR-378a-3p']	[-0.6949560800038943]	0.0926588
Taz	1	['mmu-miR-381-3p']	[-0.8117603902107597]	0.256794
Tcn2	1	['mmu-miR-144-3p']	[-0.8142842305425767]	-0.289006
Tef	1	['mmu-miR-320-3p']	[-0.8054800864373249]	0.210083
Tgoln1	1	['mmu-miR-7b-5p']	[-0.7943294275892491]	-0.0965077
Ttyh1	1	['mmu-miR-27a-3p']	[-0.7283439021869467]	0.093461
Tiam1	1	['mmu-miR-381-3p']	[-0.7498811740584537]	0.106384
Tmem33	1	['mmu-miR-7b-5p']	[-0.9498512384675284]	-0.185656
Zfp608	1	['mmu-miR-381-3p']	[-0.7402328727357712]	0.163367
Trim33	1	['mmu-miR-381-3p']	[-0.8147276756602019]	0.105853
Zfp365	1	['mmu-miR-7b-5p']	[-0.7815167605453437]	-0.126758
Zfp687	1	['mmu-miR-150-5p']	[-0.8039487386919325]	0.225124
Sst	1	['mmu-miR-7b-5p']	[-0.778716187338921]	-0.15763
Setd7	1	['mmu-miR-7b-5p']	[-0.8677425575901475]	-0.19302
Ubqln4	1	['mmu-miR-758-3p']	[-0.8858844957180251]	-0.129629
Sfxn3	1	['mmu-miR-27a-3p']	[-0.7875165966301012]	0.112548
Trim3	1	['mmu-miR-27a-3p']	[-0.6928421165028036]	0.13297
Usp7	1	['mmu-miR-378a-3p']	[-0.8866286406497842]	0.104217
Slc23a2	1	['mmu-miR-381-3p']	[-0.6428734135101628]	0.125153
Zfp318	1	['mmu-miR-378a-3p']	[-0.8962333987830622]	0.128957
Slc6a1	1	['mmu-miR-27a-3p']	[-0.6721963717889643]	0.132304
Uri1	1	['mmu-miR-495-3p']	[-0.7975067336339337]	0.146807
Slc7a11	1	['mmu-miR-378a-3p']	[-0.7391316966758423]	0.220781
Slk	1	['mmu-miR-378a-3p']	[-0.7164758947625965]	0.11133
Ugt8a	1	['mmu-miR-758-3p']	[-0.8833671616390619]	-0.482852
Zmiz2	1	['mmu-miR-27a-3p']	[-0.7884326493022599]	0.0955445
Smad3	1	['mmu-miR-381-3p']	[-0.7637301159039175]	0.149919
Snhg11	1	['mmu-miR-27a-3p']	[-0.7996806162509423]	0.226536
Sptbn2	1	['mmu-miR-7b-5p']	[-0.8464816565507949]	-0.0848258
Srcin1	1	['mmu-miR-27a-3p']	[-0.8349111836387082]	0.0662506
Zfp280d	1	['mmu-miR-381-3p']	[-0.6683436595951979]	0.136502
Ubr3	1	['mmu-miR-27a-3p']	[-0.66365300097773]	0.16476
Srebf1	1	['mmu-miR-378a-3p']	[-0.8395515189766845]	0.267036
Abca1	1	['mmu-miR-381-3p']	[-0.7623610161427162]	0.167117
Pcnx	1	['mmu-miR-381-3p']	[-0.6700465353742606]	0.0779991
Eif2ak2	1	['mmu-miR-378a-3p']	[-0.6752605275952437]	0.335883
Col23a1	1	['mmu-miR-27a-3p']	[-0.6749635170540856]	0.203915
Cotl1	1	['mmu-miR-27a-3p']	[-0.6882295720585906]	0.13177
Cry2	1	['mmu-miR-27a-3p']	[-0.8642279851909671]	0.203321
Cyb5r3	1	['mmu-miR-381-3p']	[-0.7579981909872162]	0.177
Dab1	1	['mmu-miR-27a-3p']	[-0.6718081798153832]	0.14152
Dcx	1	['mmu-miR-129-5p']	[-0.8885089791162676]	0.26934
Dhcr24	1	['mmu-miR-758-3p']	[-0.6783960542757752]	-0.117925
Dnajc13	1	['mmu-miR-27a-3p']	[-0.7714375470492416]	0.139436
Eef2k	1	['mmu-miR-378a-3p']	[-0.7298140093807282]	0.147591
Endod1	1	['mmu-miR-335-5p']	[-0.685462212413798]	-0.0952739
Cnbp	1	['mmu-miR-381-3p']	[-0.6465562460588251]	0.0868122
Ezh1	1	['mmu-miR-378a-3p']	[-0.8179389825272152]	0.139435
Fads1	1	['mmu-miR-7b-5p']	[-0.9231710514109778]	-0.125459
Fam131b	1	['mmu-miR-381-3p']	[-0.7767228772749808]	0.129167
Fam19a1	1	['mmu-miR-7b-5p']	[-0.8154434258982362]	-0.190253
Fam76b	1	['mmu-miR-381-3p']	[-0.7456694554957672]	0.270761
Fam78b	1	['mmu-miR-758-3p']	[-0.9490030410385389]	-0.152295
Fbxl16	1	['mmu-miR-27a-3p']	[-0.751214985445109]	0.191442
G3bp2	1	['mmu-miR-7b-5p']	[-0.8958250598637982]	-0.193249
Gdi1	1	['mmu-miR-27a-3p']	[-0.8654293962273654]	0.0753031
Cnot1	1	['mmu-miR-27a-3p']	[-0.8112786516045912]	0.0943343
Cirbp	1	['mmu-miR-381-3p']	[-0.7628204285602408]	0.701604
Pbx1	1	['mmu-miR-381-3p']	[-0.7822511536386173]	0.0946746
Bcl7a	1	['mmu-miR-378a-3p']	[-0.8316147500340277]	0.107805
Akt1	1	['mmu-miR-378a-3p']	[-0.8939575785420372]	0.0899159
Ankhd1	1	['mmu-miR-378a-3p']	[-0.7431285342602679]	0.09858
Ankrd28	1	['mmu-miR-381-3p']	[-0.7509152654094129]	0.122887
Arhgap32	1	['mmu-miR-378a-3p']	[-0.8397745161255193]	0.168788
Arl4a	1	['mmu-miR-27a-3p']	[-0.6909979734807933]	0.222328
Arnt2	1	['mmu-miR-27a-3p']	[-0.7675390501698828]	0.124357
Ash1l	1	['mmu-miR-378a-3p']	[-0.6838288473209939]	0.0783746
Atg2b	1	['mmu-miR-378a-3p']	[-0.6803220912640864]	0.11868
Atp1b2	1	['mmu-miR-7b-5p']	[-0.7707973902732498]	-0.1242
Bclaf1	1	['mmu-miR-381-3p']	[-0.680946500182439]	0.122017
Cic	1	['mmu-miR-381-3p']	[-0.8967172747002792]	0.100279
Bmp1	1	['mmu-miR-27a-3p']	[-0.6940915291956421]	0.217436
C4b	1	['mmu-miR-378a-3p']	[-0.8129959735339296]	0.253415
Calm1	1	['mmu-miR-410-3p']	[-0.6973408349116943]	-0.0634009
Caprin1	1	['mmu-miR-144-3p']	[-0.6364331246272431]	-0.12976
Ccar1	1	['mmu-miR-151-3p']	[-0.6578922397039892]	0.128245
Cdc42se2	1	['mmu-miR-27a-3p']	[-0.7134253610248138]	0.105478
Cdk17	1	['mmu-miR-381-3p']	[-0.8778171195699928]	0.0902412
Celf2	1	['mmu-miR-129-5p']	[-0.7099270635053221]	0.0906542
Chga	1	['mmu-miR-7b-5p']	[-0.8340444038595111]	-0.158948
Gmfb	1	['mmu-miR-758-3p']	[-0.8204179326429671]	-0.163236
Gpatch8	1	['mmu-miR-378a-3p']	[-0.6898832488278066]	0.112985
Gpr17	1	['mmu-miR-7b-5p']	[-0.6912181870030258]	-0.194379
Nfx1	1	['mmu-miR-381-3p']	[-0.8016169537040788]	0.103822
Mest	1	['mmu-miR-378a-3p']	[-0.7004867011694228]	0.173148
Mgea5	1	['mmu-miR-410-3p']	[-0.8042311262603355]	-0.12123
Msl1	1	['mmu-miR-758-3p']	[-0.7571981747722624]	-0.121767
Mthfd1l	1	['mmu-miR-378a-3p']	[-0.8296688334497907]	0.322932
Napb	1	['mmu-miR-27a-3p']	[-0.6634726056499558]	0.13428
Akap9	1	['mmu-miR-378a-3p']	[-0.7043882725726172]	0.103632
Nbea	1	['mmu-miR-27a-3p']	[-0.6580329912784029]	0.148483
Ncdn	1	['mmu-miR-27a-3p']	[-0.6362934600204639]	0.0854179
Neu1	1	['mmu-miR-7b-5p']	[-0.8128043117503595]	-0.201368
Nrcam	1	['mmu-miR-758-3p']	[-0.6406502469906616]	-0.0759082
Gpsm1	1	['mmu-miR-378a-3p']	[-0.6716408875230704]	0.181667
Nrep	1	['mmu-miR-7b-5p']	[-0.7592340851336482]	-0.142753
Nrsn1	1	['mmu-miR-7b-5p']	[-0.7757842264802199]	-0.1117
Ntrk2	1	['mmu-miR-27a-3p']	[-0.6790929406498968]	0.0911799
Numbl	1	['mmu-miR-381-3p']	[-0.7333371540753979]	0.157454
Ocrl	1	['mmu-miR-129-5p']	[-0.8496100636953294]	0.123021
Pabpn1	1	['mmu-miR-27a-3p']	[-0.7026408800715784]	0.165528
Padi2	1	['mmu-miR-7b-5p']	[-0.7301680151180554]	-0.235865
Paf1	1	['mmu-miR-27a-3p']	[-0.6812810625473897]	0.123435
Pan3	1	['mmu-miR-381-3p']	[-0.7278526293847232]	0.155074
Mef2a	1	['mmu-miR-381-3p']	[-0.7356188649003355]	0.147474
Med12	1	['mmu-miR-381-3p']	[-0.7516828664505699]	0.297206
Mdk	1	['mmu-miR-7b-5p']	[-0.8081238458086327]	-0.289406
Mapre1	1	['mmu-miR-27a-3p']	[-0.717004274519095]	0.137497
Grik3	1	['mmu-miR-27a-3p']	[-0.6793648838279955]	0.0971589
Grk6	1	['mmu-miR-381-3p']	[-0.7424766643704277]	0.128402
Hdac3	1	['mmu-miR-27a-3p']	[-0.7045362060115129]	0.140807
Hs6st2	1	['mmu-miR-434-3p']	[-0.8119061241151107]	-0.113025
Htr2c	1	['mmu-miR-27a-3p']	[-0.6799988826831452]	0.20312
Htt	1	['mmu-miR-1198-5p']	[-0.7133488743829468]	0.083633
Idh2	1	['mmu-miR-378a-3p']	[-0.8849397122211059]	0.251259
Iqsec2	1	['mmu-miR-381-3p']	[-0.8034221950558614]	0.139148
Ist1	1	['mmu-miR-378a-3p']	[-0.8528360944299189]	0.148422
Kalrn	1	['mmu-miR-378a-3p']	[-0.8538019093158933]	0.0718174
Kat2b	1	['mmu-miR-27a-3p']	[-0.6971911887193816]	0.14579
Kif1a	1	['mmu-miR-27a-3p']	[-0.6934162355506684]	0.0719512
Klhdc3	1	['mmu-miR-27a-3p']	[-0.7132126472141791]	0.0872378
Kmt2e	1	['mmu-miR-27a-3p']	[-0.6592031382593979]	0.120285
Kras	1	['mmu-miR-495-3p']	[-0.6354403267412454]	0.103714
Leng8	1	['mmu-miR-381-3p']	[-0.73199819729711]	0.194053
Lmo4	1	['mmu-miR-381-3p']	[-0.668863175540934]	0.115901
Magt1	1	['mmu-miR-7b-5p']	[-0.7356584831224285]	-0.224614
Mapkbp1	1	['mmu-miR-150-5p']	[-0.712451715120999]	0.150553
Zwint	1	['mmu-miR-27a-3p']	[-0.721126645954349]	0.112251

## Sheet: Supplementary Data 4
Legend	TAU	TAU mutation		Example of interpretation:
	APP	APP mutation		TAU_O_TGvsWT	TAU mouse line, comparison between the old transgenic mice and the old wildtype mice
	O	old
	Y	young
	TG	transgenic
	WT	wildtype
	TAU_Y_TGvsWT	TAU_O_TGvsWT	TAU_WT_OvsY	TAU_TG_OvsY	APP_Y_TGvsWT	APP_O_TGvsWT	APP_WT_OvsY	APP_TG_OvsY
mmu-miR-133b-3p	lfc=-0.1559465605990016; padj=0.47048642205878966	lfc=-0.10268637402586597; padj=0.5833604667027033	lfc=0.19182311183793202; padj=0.14095521914437145	lfc=0.24508329841106755; padj=0.21449380778351745	lfc=0.3034893258802215; padj=0.09987740276926416	lfc=-0.022988040579748514; padj=1.0	lfc=0.21142705121952793; padj=0.40250382378200356	lfc=-0.11505031524044201; padj=0.44827886220819
mmu-miR-30a-5p	lfc=-0.005590591035250737; padj=0.43573066003173655	lfc=-0.0020659499679752088; padj=0.5443701458566098	lfc=0.008039272795990537; padj=0.3407786135629546	lfc=0.011563913863265931; padj=0.0303828219765775	lfc=-0.004510878974975147; padj=0.5067205148778584	lfc=-0.0013800030399342173; padj=0.6209281438231145	lfc=0.0013763933780897627; padj=0.8852339144732017	lfc=0.0045072693131307014; padj=0.8690658904880387
mmu-miR-30a-3p	lfc=0.016787306431613573; padj=0.053097957285583426	lfc=0.005939524165248592; padj=0.5067205148778584	lfc=0.008536111186676024; padj=0.2602362026171888	lfc=-0.002311671079689016; padj=0.6650055421020291	lfc=-0.0026616590683029603; padj=0.8398599725400034	lfc=-0.0231968200150987; padj=0.04431379228316605	lfc=0.008898395007254369; padj=0.3708443333042212	lfc=-0.011636765939541174; padj=0.22252027352475368
mmu-miR-30c-5p	lfc=-0.0038370710548038087; padj=0.47048642205878966	lfc=-0.00032783884291992803; padj=1.0	lfc=0.003475185537795156; padj=0.40250382378200356	lfc=0.006984417749678977; padj=0.07825222852623705	lfc=-0.0009477741966364285; padj=0.623604884395689	lfc=-0.0019152348150504608; padj=0.7168594361961285	lfc=0.0030848992093638794; padj=0.3708443333042212	lfc=0.002117438590949747; padj=0.5310451014658126
mmu-miR-30c-2-3p	lfc=0.0023381351176552634; padj=0.9309874465595671	lfc=0.02124548892043498; padj=0.0303828219765775	lfc=-0.008422973082010279; padj=0.5443701458566098	lfc=0.010484380720769139; padj=0.43573066003173655	lfc=-0.006735746401705456; padj=0.623604884395689	lfc=-0.04947876552115086; padj=0.0033436220846027958	lfc=0.011807125376376546; padj=0.5443701458566098	lfc=-0.030935893743068873; padj=0.09268132325230818
mmu-miR-6896-5p	lfc=-0.23741599209114603; padj=0.08853377201422956	lfc=-0.19068539765162212; padj=0.1939308522824107	lfc=0.04968721283019252; padj=0.7950121719642381	lfc=0.09641780726971662; padj=0.5067205148778584	lfc=-0.07530436120845047; padj=0.47048642205878966	lfc=-0.12118074333816493; padj=0.3067620949424035	lfc=0.24345567528947762; padj=0.08853377201422956	lfc=0.19757929315976303; padj=0.37337802568045597
mmu-miR-6899-3p	lfc=0.018730468547527943; padj=1.0	lfc=0.007045168489607444; padj=0.8852339144732017	lfc=-0.018393826559828845; padj=0.5443701458566098	lfc=-0.030079126617749613; padj=0.7508318840891169	lfc=0.11240831776142325; padj=0.40250382378200356	lfc=-0.13985577999900028; padj=0.6209281438231145	lfc=0.20677478745208297; padj=0.3708443333042212	lfc=-0.0454893103083407; padj=0.7666793603687381
mmu-miR-26b-5p	lfc=0.020031196396968876; padj=0.010193104991108252	lfc=0.018598675786359167; padj=0.01657492674985327	lfc=0.0093132112272438; padj=0.15721275334000387	lfc=0.007880690616634156; padj=0.23658409332187613	lfc=0.009193166535472157; padj=0.21449380778351745	lfc=0.016545696235354318; padj=0.03779708390871803	lfc=0.004673409926970364; padj=0.8398599725400034	lfc=0.012025939626852633; padj=0.022914171535340932
mmu-miR-26b-3p	lfc=-0.00036681342043845257; padj=0.8398599725400034	lfc=0.011729175735226043; padj=0.23658409332187613	lfc=0.03420136466980745; padj=0.014137969455911484	lfc=0.04629735382547176; padj=0.046386593281398644	lfc=0.01698746476201218; padj=0.5067205148778584	lfc=-0.0003498899030919343; padj=1.0	lfc=0.03570705922641573; padj=0.0303828219765775	lfc=0.018369704561311435; padj=0.3067620949424035
mmu-miR-375-3p	lfc=0.03400945312722877; padj=0.1748533068932927	lfc=0.009801846824559835; padj=0.623604884395689	lfc=0.010121237373902648; padj=0.7074539677020747	lfc=-0.014086368928766378; padj=0.7508318840891169	lfc=-0.05083232633253986; padj=0.01657492674985327	lfc=0.01570835340348473; padj=0.44827886220819	lfc=-0.01733935165137144; padj=0.2602362026171888	lfc=0.04920132808465306; padj=0.06978613338769903
mmu-miR-3535	lfc=-0.03628103757148964; padj=0.5833604667027033	lfc=0.017358149968710105; padj=0.7950121719642381	lfc=-0.06300825417210291; padj=0.1748533068932927	lfc=-0.00936906663190336; padj=0.7074539677020747	lfc=-0.027164497145495393; padj=0.47048642205878966	lfc=0.048660174859352645; padj=0.22252027352475368	lfc=-0.013226212121584719; padj=0.9769702553219757	lfc=0.0625984598832635; padj=0.04431379228316605
mmu-miR-149-5p	lfc=-0.0049477553957349195; padj=0.43573066003173655	lfc=0.006820517805677596; padj=0.40250382378200356	lfc=-0.0014141423748967002; padj=0.9769702553219757	lfc=0.01035413082651553; padj=0.07825222852623705	lfc=0.0045755070950730765; padj=0.7508318840891169	lfc=-0.0006638859351421822; padj=0.5310451014658126	lfc=0.0003570439608861995; padj=0.9309874465595671	lfc=-0.004882349069329088; padj=0.3067620949424035
mmu-miR-128-1-5p	lfc=-0.03697095089231412; padj=0.008615558118820473	lfc=-0.050080077058612636; padj=0.003549838634913565	lfc=0.007818856658978543; padj=0.7950121719642381	lfc=-0.0052902695073201965; padj=0.9769702553219757	lfc=0.00905885671278494; padj=0.6650055421020291	lfc=-0.05098183738071008; padj=0.016095680379275525	lfc=0.035292638440180144; padj=0.12602212177037309	lfc=-0.02474805565331487; padj=0.17646171380243192
mmu-miR-128-3p	lfc=0.004881127097126353; padj=0.6650055421020291	lfc=0.005083539134615785; padj=0.8398599725400034	lfc=-0.0018100178916489813; padj=0.9309874465595671	lfc=-0.0016076058541593257; padj=0.7950121719642381	lfc=-0.006398554213391718; padj=0.12602212177037309	lfc=-0.02403446853002443; padj=8.733926588357827e-05	lfc=-0.0011720254886479161; padj=0.7074539677020747	lfc=-0.018807939805280633; padj=0.0004192098613192271
mmu-miR-135b-5p	lfc=0.0128516312919776; padj=0.5067205148778584	lfc=0.03395730891538864; padj=0.3407786135629546	lfc=0.0004816614332726786; padj=0.8852339144732017	lfc=0.021587339056683617; padj=0.7508318840891169	lfc=-0.014287888691181293; padj=0.23658409332187613	lfc=-0.09427747966968679; padj=0.1562877116676799	lfc=-0.05014341435260994; padj=0.3708443333042212	lfc=-0.1301330053311155; padj=0.04431379228316605
mmu-miR-181a-5p	lfc=-0.003165839943472983; padj=0.623604884395689	lfc=-0.0020296796803835862; padj=0.7074539677020747	lfc=0.00904776201366202; padj=0.40250382378200356	lfc=0.010183922276751424; padj=0.07825222852623705	lfc=-0.005213192621638923; padj=0.3708443333042212	lfc=-0.0061786772284808155; padj=0.44827886220819	lfc=0.003945900172992351; padj=0.3407786135629546	lfc=0.002980415566150655; padj=0.5751565767276567
mmu-miR-181a-1-3p	lfc=-0.0075416807342499; padj=0.5067205148778584	lfc=-0.003498502148449317; padj=0.5833604667027033	lfc=0.010369101560021814; padj=0.12602212177037309	lfc=0.014412280145822352; padj=0.1939308522824107	lfc=-0.013459695735451114; padj=0.15721275334000387	lfc=-0.014435413012788487; padj=0.2766049164510952	lfc=0.0020781381022860596; padj=0.6650055421020291	lfc=0.0011024208249484373; padj=0.9212120545847358
mmu-miR-181b-5p	lfc=0.0009744151337362832; padj=0.9309874465595671	lfc=0.0051664186056263215; padj=0.12602212177037309	lfc=0.016643182385581608; padj=0.0016520394562341636	lfc=0.02083518585747151; padj=9.734567564713263e-05	lfc=-0.006346721355274218; padj=0.21449380778351745	lfc=-0.016098669872993444; padj=0.007574042066784554	lfc=0.013256919010549435; padj=0.012022825407617439	lfc=0.0035049704928303686; padj=0.5310451014658126
mmu-miR-181b-1-3p	lfc=0.004216006791760742; padj=0.9769702553219757	lfc=-0.04012455086588363; padj=0.1939308522824107	lfc=0.037254024201839916; padj=0.28547630885188247	lfc=-0.007086533455804336; padj=0.7074539677020747	lfc=-0.022733976426244924; padj=0.5833604667027033	lfc=-0.01817169960876153; padj=0.8174832600706254	lfc=0.0022381368410648557; padj=0.8852339144732017	lfc=0.006800413658548354; padj=0.9736992897368464
mmu-miR-8114	lfc=0.04087170961436149; padj=0.21449380778351745	lfc=0.019066538312554282; padj=1.0	lfc=0.045117656420959225; padj=0.23658409332187613	lfc=0.02331248511915189; padj=0.5067205148778584	lfc=0.05136474072990379; padj=0.06896433333905408	lfc=0.07286730668088401; padj=0.03779708390871803	lfc=0.04963887494648671; padj=0.28547630885188247	lfc=0.07114144089746667; padj=0.005072912660238282
mmu-miR-488-5p	lfc=0.013110608149533761; padj=0.3407786135629546	lfc=-0.020561979432409574; padj=0.6650055421020291	lfc=0.05042936775772893; padj=0.1748533068932927	lfc=0.016756780175785555; padj=0.43573066003173655	lfc=-0.028114930270538095; padj=0.28547630885188247	lfc=-0.035349342426373706; padj=0.17646171380243192	lfc=0.05654902384934545; padj=0.01657492674985327	lfc=0.04931461169350994; padj=0.22252027352475368
mmu-miR-488-3p	lfc=-0.0009720983860551011; padj=0.623604884395689	lfc=-0.00810332418223427; padj=0.21449380778351745	lfc=0.01529724943335716; padj=0.0013539414430926307	lfc=0.008166023637177855; padj=0.09987740276926416	lfc=-0.007067609029653103; padj=0.3708443333042212	lfc=-0.0029459789486431477; padj=0.4887178731852695	lfc=0.01676753213319274; padj=0.006098945931214367	lfc=0.020889162214202645; padj=0.0013838653775658093
mmu-miR-1843b-5p	lfc=-0.002191888344789371; padj=0.623604884395689	lfc=-0.018554661489304923; padj=0.0013539414430926307	lfc=0.016161481563885693; padj=0.06060196971200614	lfc=-0.0002012915806299218; padj=0.7508318840891169	lfc=-0.003821607774639743; padj=0.7074539677020747	lfc=-0.0230825017915838; padj=0.002698190805807959	lfc=0.015380058894176658; padj=0.040404119588223694	lfc=-0.003880835122767452; padj=0.3067620949424035
mmu-miR-1843b-3p	lfc=-0.004546563869629046; padj=0.8852339144732017	lfc=0.0005750971519890365; padj=0.9769702553219757	lfc=0.004181898939280206; padj=0.5833604667027033	lfc=0.009303559960898291; padj=0.6650055421020291	lfc=-0.010610346102540883; padj=0.3708443333042212	lfc=-0.03488827641445185; padj=0.06021250140377914	lfc=0.023716403115322998; padj=0.1939308522824107	lfc=-0.0005615271965881783; padj=1.0
mmu-miR-1927	lfc=-0.6261576983622714; padj=0.07825222852623705	lfc=-0.6295207209861687; padj=0.15721275334000387	lfc=-0.11500981057384128; padj=0.8398599725400034	lfc=-0.11837283319773843; padj=0.9769702553219757	lfc=0.12144721323377038; padj=0.8398599725400034	lfc=0.6590120351811681; padj=0.19851568979039613	lfc=0.25699065961892104; padj=0.8852339144732017	lfc=0.7945554815663188; padj=0.17646171380243192
mmu-miR-199a-5p	lfc=-0.02312969710462286; padj=0.5067205148778584	lfc=0.07044959714072524; padj=0.15721275334000387	lfc=-0.07762805150221491; padj=0.012022825407617439	lfc=0.015951242743133125; padj=0.7508318840891169	lfc=0.07538256169489162; padj=0.0303828219765775	lfc=0.12180084804846564; padj=0.013410537144510933	lfc=-0.04683840578052106; padj=0.12602212177037309	lfc=-0.00042011942694704575; padj=0.8690658904880387
mmu-miR-199a-3p	lfc=0.01293820310872718; padj=0.3407786135629546	lfc=0.0557179028703341; padj=0.046386593281398644	lfc=-0.01142618604853501; padj=0.5443701458566098	lfc=0.03135351371307185; padj=0.21449380778351745	lfc=0.05858722907954164; padj=0.002945646150532981	lfc=0.04452851072430016; padj=0.13791345941250951	lfc=-0.0017147178584297454; padj=0.8852339144732017	lfc=-0.015773436213671204; padj=0.9212120545847358
mmu-miR-214-5p	lfc=0.24137284692669894; padj=0.8398599725400034	lfc=1.4332275804852972; padj=0.06060196971200614	lfc=-0.5793168458859428; padj=0.43573066003173655	lfc=0.6125378876726556; padj=0.43573066003173655	lfc=0.5596893164313556; padj=0.3407786135629546	lfc=0.6549071325971102; padj=0.5310451014658126	lfc=-0.1283037876490035; padj=0.8852339144732017	lfc=-0.03308597148324899; padj=0.8174832600706254
mmu-miR-214-3p	lfc=-0.03107602089328817; padj=0.7950121719642381	lfc=0.3043125482574542; padj=0.1939308522824107	lfc=-0.24552678544830814; padj=0.2602362026171888	lfc=0.08986178370243438; padj=0.6650055421020291	lfc=0.5780693304747437; padj=0.014137969455911484	lfc=0.42556759891182366; padj=0.17646171380243192	lfc=-0.005896063602665621; padj=0.8852339144732017	lfc=-0.15839779516558553; padj=0.5751565767276567
mmu-miR-350-5p	lfc=-0.004408351439713686; padj=0.8398599725400034	lfc=-0.008918049777094934; padj=0.9769702553219757	lfc=0.0007957363687644466; padj=0.8398599725400034	lfc=-0.0037139619686168707; padj=0.6650055421020291	lfc=0.03278902772836812; padj=0.03508911609404786	lfc=0.01080416239453829; padj=0.44827886220819	lfc=0.015332469309112357; padj=0.40250382378200356	lfc=-0.006652396024717537; padj=0.7666793603687381
mmu-miR-350-3p	lfc=0.011941911871683794; padj=0.43573066003173655	lfc=0.0081732649990661; padj=0.8852339144732017	lfc=0.003087502873890037; padj=0.47048642205878966	lfc=-0.0006811439987273449; padj=0.7950121719642381	lfc=-0.0071503720046165245; padj=0.8852339144732017	lfc=0.006653608469918319; padj=0.5751565767276567	lfc=-0.018664843612371685; padj=0.21449380778351745	lfc=-0.004860863137836871; padj=0.9212120545847358
mmu-miR-1981-5p	lfc=0.04453947162146089; padj=0.08853377201422956	lfc=0.006516599172463417; padj=0.9309874465595671	lfc=0.04863650561067065; padj=0.01937331933159289	lfc=0.010613633161673394; padj=0.623604884395689	lfc=0.015519401811217892; padj=0.21449380778351745	lfc=-0.026596819140592805; padj=0.17646171380243192	lfc=0.038768513405094; padj=0.040404119588223694	lfc=-0.0033477075467168004; padj=0.8690658904880387
mmu-miR-1981-3p	lfc=-0.014354369192198936; padj=0.21449380778351745	lfc=0.006680149862853818; padj=0.8398599725400034	lfc=0.0016361308642254843; padj=0.6650055421020291	lfc=0.022670649919278238; padj=0.040404119588223694	lfc=-0.03229100546432224; padj=0.008615558118820473	lfc=0.016824920014281982; padj=0.24853467917305805	lfc=-0.00414012156505857; padj=0.8398599725400034	lfc=0.04497580391354572; padj=0.004126774205385805
mmu-miR-664-5p	lfc=-0.016024880742311405; padj=0.1748533068932927	lfc=-0.025134753592207314; padj=0.3123214216762161	lfc=0.005829312807375652; padj=0.47048642205878966	lfc=-0.003280560042520231; padj=0.9309874465595671	lfc=-0.013319741601569976; padj=0.5443701458566098	lfc=-0.03543817341517259; padj=0.06021250140377914	lfc=0.028159067650538307; padj=0.14095521914437145	lfc=0.006040635836935821; padj=0.8174832600706254
mmu-miR-664-3p	lfc=-0.0014580263118431458; padj=0.7508318840891169	lfc=-0.006501844823279029; padj=0.09987740276926416	lfc=0.005800936306450783; padj=0.3407786135629546	lfc=0.0007571177950149843; padj=0.5067205148778584	lfc=-0.01271353411582257; padj=0.12602212177037309	lfc=-0.0006816871720779965; padj=0.2766049164510952	lfc=-0.0014262928840736526; padj=0.623604884395689	lfc=0.010605554059671; padj=0.37337802568045597
mmu-miR-194-5p	lfc=0.023086157418604907; padj=0.07825222852623705	lfc=0.021704629987647092; padj=0.06896433333905408	lfc=-0.017246398467562127; padj=0.11235119769046395	lfc=-0.018627925898520088; padj=0.1748533068932927	lfc=0.013238679160074984; padj=0.28547630885188247	lfc=0.008333003674991785; padj=0.5310451014658126	lfc=-0.02149676684167434; padj=0.1748533068932927	lfc=-0.02640244232675732; padj=0.011129227614007952
mmu-miR-215-5p	lfc=0.18344184571981173; padj=0.7074539677020747	lfc=-0.13241987939617522; padj=0.47048642205878966	lfc=-0.22958292247762682; padj=0.15721275334000387	lfc=-0.545444647593614; padj=0.0303828219765775	lfc=0.37667897611318646; padj=0.7074539677020747	lfc=-0.2205704919890342; padj=0.5751565767276567	lfc=0.5129334157738453; padj=0.623604884395689	lfc=-0.08431605232837514; padj=0.7168594361961285
mmu-miR-205-5p	lfc=-0.25876099893748744; padj=0.5443701458566098	lfc=-0.32212745265143217; padj=0.8852339144732017	lfc=-2.362029446028224; padj=0.15721275334000387	lfc=-2.4253958997421687; padj=0.6650055421020291	lfc=-0.4928309548130178; padj=0.43573066003173655	lfc=0.3069103248991639; padj=0.668216305163999	lfc=-0.12357071082706639; padj=0.8852339144732017	lfc=0.6761705688851153; padj=0.44827886220819
mmu-miR-29b-3p	lfc=-0.005761907757747388; padj=0.3407786135629546	lfc=-0.0075292294960013825; padj=0.1748533068932927	lfc=0.012188705317452734; padj=0.03508911609404786	lfc=0.010421383579198796; padj=0.08853377201422956	lfc=-0.01233904547995103; padj=0.01657492674985327	lfc=-0.0006692562647309787; padj=0.40981138833093633	lfc=0.006007182300971919; padj=0.06896433333905408	lfc=0.017676971516191877; padj=0.0017358602386387972
mmu-miR-29b-2-5p	lfc=0.014383566235876537; padj=0.3708443333042212	lfc=0.013752783342364332; padj=0.47048642205878966	lfc=0.01477638184925128; padj=0.21449380778351745	lfc=0.014145598955739084; padj=0.21449380778351745	lfc=0.007053577102862304; padj=0.6650055421020291	lfc=-0.03804825594927555; padj=0.09268132325230818	lfc=0.03316657665161861; padj=0.09987740276926416	lfc=-0.011935256400519137; padj=0.33902086286986766
mmu-miR-29c-5p	lfc=-0.005639259647086776; padj=0.623604884395689	lfc=-0.01276654382784016; padj=0.053097957285583426	lfc=0.014399121354494223; padj=0.06060196971200614	lfc=0.007271837173740969; padj=0.43573066003173655	lfc=0.005258353175207573; padj=0.3708443333042212	lfc=-0.00828576410669492; padj=0.2766049164510952	lfc=0.01778174597496318; padj=0.01937331933159289	lfc=0.004237628693060703; padj=0.668216305163999
mmu-miR-29c-3p	lfc=0.0042966196252377615; padj=0.5443701458566098	lfc=0.0016417062006710665; padj=0.7508318840891169	lfc=0.013675448146222097; padj=0.03508911609404786	lfc=0.011020534721655616; padj=0.08853377201422956	lfc=-0.005413904745223483; padj=0.3407786135629546	lfc=-0.010859503769532673; padj=0.05175423288653064	lfc=0.006286072176455967; padj=0.09987740276926416	lfc=0.0008404731521467454; padj=1.0
mmu-miR-6906-3p	lfc=-0.15376330115187964; padj=0.7950121719642381	lfc=-0.15977956370476395; padj=0.7508318840891169	lfc=0.3582299568864858; padj=0.5443701458566098	lfc=0.35221369433360156; padj=0.5833604667027033	lfc=0.19953391385205516; padj=0.5443701458566098	lfc=0.295516223219319; padj=0.8690658904880387	lfc=0.1599655375285769; padj=0.7508318840891169	lfc=0.2559478468958407; padj=0.9212120545847358
mmu-miR-6911-3p	lfc=0.06270329305290727; padj=0.5443701458566098	lfc=0.15596199526838903; padj=0.053097957285583426	lfc=-0.048546639520323405; padj=0.5443701458566098	lfc=0.04471206269515833; padj=0.7508318840891169	lfc=-0.04273078376319545; padj=0.8398599725400034	lfc=0.04888214000935607; padj=0.668216305163999	lfc=-0.05986290336053031; padj=0.40250382378200356	lfc=0.03175002041202145; padj=0.7666793603687381
mmu-miR-1982-3p	lfc=0.060593851235321884; padj=0.21449380778351745	lfc=-0.008408156918731613; padj=0.9769702553219757	lfc=0.020939201508036055; padj=0.8398599725400034	lfc=-0.04806280664601721; padj=0.3708443333042212	lfc=-0.05446182699377862; padj=0.3123214216762161	lfc=0.027072748642770268; padj=0.5310451014658126	lfc=0.03211101307144043; padj=0.5067205148778584	lfc=0.11364558870798949; padj=0.06978613338769903
mmu-miR-3057-5p	lfc=-0.07568914009320554; padj=0.40250382378200356	lfc=0.047793920345451366; padj=0.8852339144732017	lfc=-0.13733729847151804; padj=0.3708443333042212	lfc=-0.01385423803286118; padj=0.7950121719642381	lfc=0.09907066323300319; padj=0.21449380778351745	lfc=0.06506094645970395; padj=0.44827886220819	lfc=-0.020232376868085246; padj=0.7508318840891169	lfc=-0.05424209364138446; padj=0.5310451014658126
mmu-miR-6913-3p	lfc=0.46113850102125287; padj=0.1939308522824107	lfc=0.5362184178800509; padj=0.12602212177037309	lfc=-0.022455952967529415; padj=0.8398599725400034	lfc=0.05262396389126836; padj=0.7950121719642381	lfc=-0.03203432083181448; padj=0.7950121719642381	lfc=-0.5228860866791274; padj=0.13791345941250951	lfc=0.35624910586372566; padj=0.3123214216762161	lfc=-0.1346026599835872; padj=0.668216305163999
mmu-miR-1191b-5p	lfc=-0.47445293792546306; padj=0.3407786135629546	lfc=-0.46782486756909636; padj=0.21449380778351745	lfc=0.49802104952116016; padj=0.3407786135629546	lfc=0.5046491198775269; padj=0.5067205148778584	lfc=0.2667262836062625; padj=0.43573066003173655	lfc=-0.030520759160871342; padj=0.8690658904880387	lfc=0.34368040500268887; padj=0.3708443333042212	lfc=0.046433362235555005; padj=0.8690658904880387
mmu-miR-135a-5p	lfc=0.026543398757003588; padj=0.06896433333905408	lfc=0.03154909424993396; padj=0.06060196971200614	lfc=-0.0046119175430004425; padj=0.43573066003173655	lfc=0.0003937779499300385; padj=0.7508318840891169	lfc=-0.02264742617495547; padj=0.12602212177037309	lfc=-0.02621856053387158; padj=0.3067620949424035	lfc=-0.01682940396918146; padj=0.3123214216762161	lfc=-0.020400538328097545; padj=0.37337802568045597
mmu-miR-135a-2-3p	lfc=0.16251012182838087; padj=0.06060196971200614	lfc=0.07621452578383783; padj=0.11235119769046395	lfc=0.04373723739342147; padj=0.5443701458566098	lfc=-0.04255835865112152; padj=0.3708443333042212	lfc=0.01947430365783031; padj=0.9309874465595671	lfc=-0.1835515884361583; padj=0.03779708390871803	lfc=-0.04149145622768551; padj=0.47048642205878966	lfc=-0.2445173483216739; padj=0.011129227614007952
mmu-miR-1251-5p	lfc=0.03996611375102649; padj=0.3708443333042212	lfc=0.1398341261440806; padj=0.007259954988190575	lfc=-0.04956858904068563; padj=0.28547630885188247	lfc=0.050299423352368325; padj=0.23658409332187613	lfc=-0.07018496437725393; padj=0.09987740276926416	lfc=-0.12103779116777959; padj=0.013410537144510933	lfc=-0.0006897599548278526; padj=0.7074539677020747	lfc=-0.05154258674535353; padj=0.12125097588073804
mmu-miR-7688-5p	lfc=0.5510220834423405; padj=0.40250382378200356	lfc=-0.4586789989303938; padj=0.06896433333905408	lfc=1.046769835862105; padj=0.01937331933159289	lfc=0.037068753489370825; padj=0.8398599725400034	lfc=-0.10149694585955965; padj=0.7074539677020747	lfc=0.47830855736165334; padj=0.06021250140377914	lfc=0.05137402001323619; padj=0.7950121719642381	lfc=0.6311795232344491; padj=0.009199422653342403
mmu-miR-331-5p	lfc=0.06603358037076727; padj=0.12602212177037309	lfc=0.1125970949999328; padj=0.08853377201422956	lfc=-0.06267011885714709; padj=0.5833604667027033	lfc=-0.016106604227981672; padj=0.7950121719642381	lfc=-0.06324038537004568; padj=0.21449380778351745	lfc=0.061948734181168884; padj=0.24853467917305805	lfc=-0.024541052339283796; padj=0.6650055421020291	lfc=0.1006480672119309; padj=0.06021250140377914
mmu-miR-331-3p	lfc=0.0036629987534811774; padj=0.5067205148778584	lfc=0.005010747149315315; padj=0.47048642205878966	lfc=-0.010606353957932222; padj=0.12602212177037309	lfc=-0.009258605562098227; padj=0.12602212177037309	lfc=-0.0007872008172633436; padj=0.6650055421020291	lfc=0.010024288574233327; padj=0.24853467917305805	lfc=-0.004059269163443306; padj=0.623604884395689	lfc=0.0067522202280534864; padj=0.2766049164510952
mmu-miR-3059-5p	lfc=-0.016693754989729578; padj=0.06060196971200614	lfc=-0.02168908729306875; padj=0.02622938783485702	lfc=-0.0034250204472419557; padj=0.6650055421020291	lfc=-0.008420352750581; padj=0.3123214216762161	lfc=-0.0057007775525639405; padj=0.47048642205878966	lfc=-0.007894476038273706; padj=0.2766049164510952	lfc=-0.002161792540742235; padj=0.7074539677020747	lfc=-0.004355491026452117; padj=0.8174832600706254
mmu-let-7i-5p	lfc=0.006020819707568986; padj=0.06060196971200614	lfc=0.002220973200713042; padj=0.623604884395689	lfc=0.0032790906120140372; padj=0.3708443333042212	lfc=-0.0005207558948419721; padj=0.43573066003173655	lfc=-0.003557689565524313; padj=0.43573066003173655	lfc=-0.004829638485156984; padj=0.24853467917305805	lfc=0.0006637976414210008; padj=1.0	lfc=-0.0006081512782118386; padj=0.9212120545847358
mmu-let-7i-3p	lfc=0.005860227567564984; padj=0.5833604667027033	lfc=-0.01317689202635751; padj=0.12602212177037309	lfc=0.022010939852994776; padj=0.040404119588223694	lfc=0.002973820259072502; padj=0.40250382378200356	lfc=-0.008765141360674274; padj=0.3708443333042212	lfc=-0.01128951659995375; padj=0.2766049164510952	lfc=0.00899730616984353; padj=0.5067205148778584	lfc=0.006472930930564076; padj=0.37337802568045597
mmu-miR-378d	lfc=0.03297819468700691; padj=0.2602362026171888	lfc=0.043587597082758306; padj=0.053097957285583426	lfc=-0.008936218878891905; padj=0.623604884395689	lfc=0.001673183516859439; padj=0.9769702553219757	lfc=0.023539390649584713; padj=0.47048642205878966	lfc=0.029104151391368998; padj=0.33902086286986766	lfc=-0.007402009802932934; padj=0.3407786135629546	lfc=-0.001837249061148447; padj=0.9736992897368464
mmu-miR-26a-5p	lfc=0.00263057601935367; padj=0.5833604667027033	lfc=-0.0010556199228871595; padj=0.8398599725400034	lfc=0.008456153803894905; padj=0.053097957285583426	lfc=0.004769957861654071; padj=0.1748533068932927	lfc=-0.004377217880827502; padj=0.15721275334000387	lfc=0.002735410827508991; padj=0.5310451014658126	lfc=-0.00139358190196014; padj=0.7074539677020747	lfc=0.005719046806376181; padj=0.13791345941250951
mmu-miR-26a-2-3p	lfc=0.07406183045580327; padj=0.01937331933159289	lfc=0.012986823089622979; padj=0.5067205148778584	lfc=0.03363054947576276; padj=0.43573066003173655	lfc=-0.0274444578904175; padj=0.23658409332187613	lfc=-0.05907567311446587; padj=0.09987740276926416	lfc=-0.043356374825199655; padj=0.17646171380243192	lfc=-0.012953232768605783; padj=0.6650055421020291	lfc=0.0027660655206605744; padj=0.8174832600706254
mmu-miR-677-5p	lfc=-0.046288488123856; padj=0.47048642205878966	lfc=-0.10569405665703215; padj=0.1939308522824107	lfc=0.00817354045214609; padj=0.9309874465595671	lfc=-0.05123202808102992; padj=0.7950121719642381	lfc=-0.020618246768617135; padj=0.5067205148778584	lfc=-0.010894433920200473; padj=0.8690658904880387	lfc=0.049799378488828844; padj=0.3123214216762161	lfc=0.059523191337245894; padj=0.1562877116676799
mmu-miR-677-3p	lfc=-0.31337085971729167; padj=0.5833604667027033	lfc=0.4858487610708267; padj=0.5067205148778584	lfc=-0.6553055139077247; padj=0.11235119769046395	lfc=0.1439141068803937; padj=0.8852339144732017	lfc=-0.2358072317524578; padj=0.1939308522824107	lfc=-0.42222503919674936; padj=0.37337802568045597	lfc=-0.051803681305919516; padj=0.5833604667027033	lfc=-0.23822148875021099; padj=0.5751565767276567
mmu-miR-3060-3p	lfc=0.02854985884716013; padj=0.623604884395689	lfc=0.061825598267611054; padj=0.47048642205878966	lfc=-0.09566444867766856; padj=0.1748533068932927	lfc=-0.06238870925721769; padj=0.1748533068932927	lfc=-0.04228991839573696; padj=0.21449380778351745	lfc=-0.03981744908141564; padj=0.33902086286986766	lfc=-0.003700993618287779; padj=0.6650055421020291	lfc=-0.0012285243039665127; padj=0.668216305163999
mmu-miR-218-5p	lfc=0.0046318243835679765; padj=0.7508318840891169	lfc=-0.012426630684681547; padj=0.01937331933159289	lfc=0.004398117503211049; padj=0.47048642205878966	lfc=-0.012660337565038635; padj=0.14095521914437145	lfc=0.0007896339596719002; padj=0.9309874465595671	lfc=0.0034156871723261583; padj=0.668216305163999	lfc=-0.010749501351850668; padj=0.12602212177037309	lfc=-0.008123448139196545; padj=0.3067620949424035
mmu-miR-218-2-3p	lfc=0.0009650012320804381; padj=0.7074539677020747	lfc=-0.013685450824833514; padj=0.11235119769046395	lfc=-0.000917416670120691; padj=0.9309874465595671	lfc=-0.015567868727034608; padj=0.23658409332187613	lfc=-0.014298778468768217; padj=0.08853377201422956	lfc=-0.0037462133671502928; padj=0.3067620949424035	lfc=-0.006363788928056435; padj=0.7508318840891169	lfc=0.004188776173561479; padj=0.37337802568045597
mmu-miR-103-3p	lfc=-0.0016836513605310674; padj=0.623604884395689	lfc=-0.004047274812321326; padj=0.28547630885188247	lfc=0.0022004977723756626; padj=0.623604884395689	lfc=-0.00016312567941461948; padj=0.8852339144732017	lfc=-0.0028505456812908995; padj=0.5443701458566098	lfc=-0.008958863169800766; padj=0.24853467917305805	lfc=0.013586143077674988; padj=0.003549838634913565	lfc=0.007477825589164952; padj=0.06021250140377914
mmu-miR-146a-5p	lfc=0.030907700800610057; padj=0.28547630885188247	lfc=0.10166574895284657; padj=0.0016520394562341636	lfc=0.05214054257812027; padj=0.1939308522824107	lfc=0.12289859073035687; padj=0.0005920421458944265	lfc=0.15362930292321425; padj=0.0004776817289569815	lfc=0.30647226214216433; padj=8.733926588357827e-05	lfc=0.017376317432848766; padj=0.3708443333042212	lfc=0.17021927665179898; padj=8.733926588357827e-05
mmu-miR-340-5p	lfc=0.003098735764167104; padj=0.40250382378200356	lfc=-0.004953458927764889; padj=0.40250382378200356	lfc=0.0069951774358758744; padj=0.15721275334000387	lfc=-0.0010570172560561198; padj=0.8852339144732017	lfc=-0.012846634582318153; padj=0.003549838634913565	lfc=-0.01610368136947116; padj=0.013410537144510933	lfc=0.012519082723280018; padj=0.014137969455911484	lfc=0.009262035936126843; padj=0.04431379228316605
mmu-miR-340-3p	lfc=-0.012222154262631848; padj=0.28547630885188247	lfc=-0.01136146899411998; padj=0.5443701458566098	lfc=0.011140934874696131; padj=0.08853377201422956	lfc=0.012001620143208028; padj=0.2602362026171888	lfc=-0.02213012885747887; padj=0.02622938783485702	lfc=0.003546893494222942; padj=0.9736992897368464	lfc=-0.005787572099458927; padj=0.9769702553219757	lfc=0.019889450252242855; padj=0.05175423288653064
mmu-miR-3061-5p	lfc=-0.04769987962082; padj=0.40250382378200356	lfc=-0.0198358340000042; padj=0.8398599725400034	lfc=-0.0558157812871784; padj=0.8852339144732017	lfc=-0.02795173566636264; padj=0.5833604667027033	lfc=0.024613277343865928; padj=0.9309874465595671	lfc=-0.1343877264318372; padj=0.09268132325230818	lfc=0.17668572265885715; padj=0.21449380778351745	lfc=0.017684718883154055; padj=1.0
mmu-miR-3061-3p	lfc=-0.06589847638886305; padj=0.12602212177037309	lfc=0.06435699131565449; padj=0.09987740276926416	lfc=-0.07580737548464549; padj=0.06060196971200614	lfc=0.05444809221987201; padj=0.11235119769046395	lfc=0.06557000479802519; padj=0.12602212177037309	lfc=-0.06038514991214061; padj=0.2766049164510952	lfc=0.07052185335369396; padj=0.15721275334000387	lfc=-0.05543330135647183; padj=0.40981138833093633
mmu-miR-744-5p	lfc=0.005682525346063795; padj=0.3708443333042212	lfc=-0.0026841543258637156; padj=0.6650055421020291	lfc=0.006491987103603294; padj=0.21449380778351745	lfc=-0.0018746925683242972; padj=0.623604884395689	lfc=-0.0011316773745803927; padj=0.9309874465595671	lfc=-0.010101486306115919; padj=0.22252027352475368	lfc=0.0052076471127367125; padj=0.5443701458566098	lfc=-0.003762161818798875; padj=0.1562877116676799
mmu-miR-744-3p	lfc=-0.002135678806751354; padj=0.7508318840891169	lfc=-0.02967279690674212; padj=0.0024367348089890145	lfc=0.012865930192368206; padj=0.1748533068932927	lfc=-0.014671187907622599; padj=0.47048642205878966	lfc=-0.006407516624161563; padj=0.5443701458566098	lfc=0.02219979665958097; padj=0.12125097588073804	lfc=-0.021805190653824608; padj=0.06060196971200614	lfc=0.006802122629917942; padj=0.40981138833093633
mmu-miR-1934-5p	lfc=0.8352915896378631; padj=0.21449380778351745	lfc=0.0040862615047442576; padj=0.9769702553219757	lfc=1.0006647660524377; padj=0.3123214216762161	lfc=0.16945943791931906; padj=0.8852339144732017	lfc=-0.2832289821595722; padj=0.8852339144732017	lfc=-0.2597663123786899; padj=0.6209281438231145	lfc=-0.12581906002888538; padj=0.9769702553219757	lfc=-0.10235639024800303; padj=0.5751565767276567
mmu-miR-324-5p	lfc=0.0037680836034221735; padj=0.8398599725400034	lfc=-0.010628900439732534; padj=0.2602362026171888	lfc=0.010035267877741758; padj=0.2602362026171888	lfc=-0.004361716165412682; padj=0.623604884395689	lfc=-0.00764233184564227; padj=0.15721275334000387	lfc=-0.011079541642501904; padj=0.13791345941250951	lfc=-0.0007334400890952849; padj=0.9769702553219757	lfc=-0.004170649885954962; padj=0.44827886220819
mmu-miR-324-3p	lfc=0.020919653858490317; padj=0.15721275334000387	lfc=0.005921031223398625; padj=0.5443701458566098	lfc=0.017451859160938353; padj=0.09987740276926416	lfc=0.0024532365258466203; padj=0.8852339144732017	lfc=0.01237888131990216; padj=0.3123214216762161	lfc=-0.005984782543691465; padj=0.5310451014658126	lfc=0.00152623052938654; padj=0.7508318840891169	lfc=-0.016837433334207067; padj=0.3067620949424035
mmu-miR-497a-5p	lfc=0.016729080577714352; padj=0.06896433333905408	lfc=-0.012451898929589068; padj=0.8398599725400034	lfc=0.02305306720022867; padj=0.3123214216762161	lfc=-0.0061279123070746965; padj=0.5067205148778584	lfc=-0.011081478746595848; padj=0.3708443333042212	lfc=0.0012456949318342871; padj=0.9212120545847358	lfc=-0.004337107519236364; padj=0.7074539677020747	lfc=0.007990066159193909; padj=0.6209281438231145
mmu-miR-195a-5p	lfc=6.455273896549484e-05; padj=0.9769702553219757	lfc=0.013383758207088542; padj=0.02622938783485702	lfc=-0.011437847857476481; padj=0.046386593281398644	lfc=0.0018813576106467029; padj=0.6650055421020291	lfc=0.002291754450480109; padj=0.8398599725400034	lfc=0.010567371977736219; padj=0.1562877116676799	lfc=-0.011049481830819951; padj=0.08853377201422956	lfc=-0.0027738643035637982; padj=0.8174832600706254
mmu-miR-195a-3p	lfc=0.03808725694336339; padj=0.1939308522824107	lfc=0.08713208651337888; padj=0.008615558118820473	lfc=-0.0008088566065776185; padj=1.0	lfc=0.0482359729634381; padj=0.06896433333905408	lfc=-0.023814463947509537; padj=0.7508318840891169	lfc=-0.011495220887408291; padj=1.0	lfc=0.007975169567421881; padj=0.9769702553219757	lfc=0.020294412627523104; padj=0.668216305163999
mmu-miR-212-5p	lfc=-0.050760762268238245; padj=0.01657492674985327	lfc=-0.041442702585673; padj=0.002945646150532981	lfc=-0.03511983296565346; padj=0.06060196971200614	lfc=-0.025801773283088317; padj=0.12602212177037309	lfc=-0.025112339301517766; padj=0.23658409332187613	lfc=-0.0001890499991340697; padj=0.8690658904880387	lfc=-0.04239912912677382; padj=0.046386593281398644	lfc=-0.01747583982439014; padj=0.5751565767276567
mmu-miR-212-3p	lfc=-0.011521884990078099; padj=0.2602362026171888	lfc=-0.020767948586276303; padj=0.005107905424995494	lfc=-0.016925091451818274; padj=0.06060196971200614	lfc=-0.026171155048016367; padj=0.005107905424995494	lfc=-0.02487590061002587; padj=0.0011061781840807242	lfc=-0.03146966087211306; padj=0.0017358602386387972	lfc=-0.016883295607383667; padj=0.012022825407617439	lfc=-0.02347705586947086; padj=0.007574042066784554
mmu-miR-132-5p	lfc=-0.009526882739847762; padj=0.5833604667027033	lfc=-0.017603329733981113; padj=0.09987740276926416	lfc=-0.0031206763044573675; padj=0.3708443333042212	lfc=-0.011197123298590754; padj=0.28547630885188247	lfc=-0.012829837877303152; padj=0.06896433333905408	lfc=-0.03477017248907884; padj=0.013410537144510933	lfc=-0.01616962887158579; padj=0.040404119588223694	lfc=-0.038109963483361535; padj=0.007574042066784554
mmu-miR-132-3p	lfc=0.00841201537141497; padj=0.1939308522824107	lfc=0.008356450793644893; padj=0.23658409332187613	lfc=-0.01342221964659787; padj=0.040404119588223694	lfc=-0.013477784224368013; padj=0.040404119588223694	lfc=-0.01349954884145367; padj=0.06896433333905408	lfc=-0.04274375762353988; padj=0.00019492870409774325	lfc=-0.0025994260657509725; padj=0.623604884395689	lfc=-0.03184363484783721; padj=0.0021685684190888687
mmu-miR-22-5p	lfc=0.006561625758475837; padj=0.6650055421020291	lfc=-0.009794695546560138; padj=0.3123214216762161	lfc=-0.001857966439761802; padj=0.7508318840891169	lfc=-0.018214287744797882; padj=0.06896433333905408	lfc=0.009496506244972053; padj=0.3123214216762161	lfc=0.0044760122462311844; padj=0.6209281438231145	lfc=-0.01052166348152527; padj=0.623604884395689	lfc=-0.015542157480266418; padj=0.22252027352475368
mmu-miR-22-3p	lfc=-0.00358102837529508; padj=0.28547630885188247	lfc=-0.006816816137316004; padj=0.12602212177037309	lfc=0.0014130264269339072; padj=0.8852339144732017	lfc=-0.0018227613350868357; padj=0.7508318840891169	lfc=-0.00018431164082221457; padj=0.9309874465595671	lfc=0.012059574271943777; padj=0.08057521395813547	lfc=-0.003814544282183719; padj=0.8398599725400034	lfc=0.008429341630582066; padj=0.22252027352475368
mmu-miR-423-5p	lfc=0.017029039232481245; padj=0.09987740276926416	lfc=0.026359803339498483; padj=0.053097957285583426	lfc=-0.01542824819857346; padj=0.1939308522824107	lfc=-0.006097484091556299; padj=0.9309874465595671	lfc=0.00046106953696672855; padj=0.7950121719642381	lfc=0.040077085149712074; padj=0.011129227614007952	lfc=-0.004422266145866929; padj=0.8398599725400034	lfc=0.03519374946687826; padj=0.04431379228316605
mmu-miR-423-3p	lfc=0.01010463345661092; padj=0.5443701458566098	lfc=0.023055146784454857; padj=0.03508911609404786	lfc=0.0007528448113421688; padj=0.9769702553219757	lfc=0.013703358139186153; padj=0.1939308522824107	lfc=-0.0012096916827539481; padj=0.8852339144732017	lfc=-0.0029836790871587433; padj=1.0	lfc=0.014665360276495171; padj=0.2602362026171888	lfc=0.012891372872090325; padj=0.2766049164510952
mmu-miR-144-5p	lfc=-0.17334580652153944; padj=0.003549838634913565	lfc=0.04517424748387778; padj=0.5833604667027033	lfc=-0.17351278443686385; padj=0.02257606252313358	lfc=0.045007269568553186; padj=0.47048642205878966	lfc=-0.029469037045551146; padj=0.28547630885188247	lfc=0.05201425672456323; padj=0.33902086286986766	lfc=0.008895410037432836; padj=0.8398599725400034	lfc=0.09037870380754733; padj=0.08057521395813547
mmu-miR-144-3p	lfc=-0.12731504583962122; padj=0.003549838634913565	lfc=0.016893116060684714; padj=0.43573066003173655	lfc=-0.10845135810129107; padj=0.01657492674985327	lfc=0.03575680379901478; padj=0.3123214216762161	lfc=-0.018397162911813984; padj=0.47048642205878966	lfc=0.020662318390993546; padj=0.33902086286986766	lfc=-0.01709793052408977; padj=0.5067205148778584	lfc=0.021961550778717705; padj=0.4887178731852695
mmu-miR-451a	lfc=-0.10153039266260772; padj=0.0013539414430926307	lfc=0.024476963534305035; padj=0.5443701458566098	lfc=-0.09678342957972695; padj=0.005107905424995494	lfc=0.029223926617185602; padj=0.1748533068932927	lfc=-0.017848881608771728; padj=0.40250382378200356	lfc=0.02221485047337114; padj=0.37337802568045597	lfc=0.00258789349177776; padj=0.7950121719642381	lfc=0.042651625573920667; padj=0.05175423288653064
mmu-miR-193a-5p	lfc=-1.9505700314195826; padj=0.06896433333905408	lfc=-0.4552281459387043; padj=0.7950121719642381	lfc=0.08162317967538994; padj=0.8398599725400034	lfc=1.5769650651562686; padj=0.3123214216762161	lfc=-0.4575721999599252; padj=0.8852339144732017	lfc=0.24338974535859173; padj=0.3067620949424035	lfc=0.5976701030608671; padj=0.5067205148778584	lfc=1.298632048379384; padj=0.13791345941250951
mmu-miR-193a-3p	lfc=0.009870471638468084; padj=0.5443701458566098	lfc=0.005657038079169501; padj=0.3708443333042212	lfc=0.0548484511209577; padj=0.0005920421458944265	lfc=0.05063501756165955; padj=0.0024367348089890145	lfc=-0.007600958618778535; padj=0.47048642205878966	lfc=0.018390000128020296; padj=0.2766049164510952	lfc=0.02356709247209154; padj=0.053097957285583426	lfc=0.049558051218890356; padj=0.0033436220846027958
mmu-miR-365-3p	lfc=-0.005144358198416243; padj=0.5443701458566098	lfc=0.006169810926310982; padj=0.2602362026171888	lfc=0.022105464201814314; padj=0.06060196971200614	lfc=0.03341963332654173; padj=0.007259954988190575	lfc=-0.014034866458297393; padj=0.3123214216762161	lfc=0.04164324998401291; padj=0.007574042066784554	lfc=0.008620559796547947; padj=0.1939308522824107	lfc=0.06429867623885836; padj=0.0001146108970368846
mmu-miR-21a-5p	lfc=0.008456469994330633; padj=0.01657492674985327	lfc=0.013248545892944094; padj=0.01657492674985327	lfc=0.006307026044706254; padj=0.3708443333042212	lfc=0.011099101943319544; padj=0.0303828219765775	lfc=-0.009819520450899543; padj=0.046386593281398644	lfc=0.007614114384973213; padj=0.06978613338769903	lfc=0.0067361442464785905; padj=0.40250382378200356	lfc=0.024169779082351243; padj=0.0002526470798258161
mmu-miR-21a-3p	lfc=-0.01837125612080509; padj=0.7508318840891169	lfc=-0.01439074598083384; padj=0.6650055421020291	lfc=0.037188438270787286; padj=0.02622938783485702	lfc=0.0411689484107586; padj=0.1748533068932927	lfc=-0.054221636340449714; padj=0.02622938783485702	lfc=0.02080188918574364; padj=0.3067620949424035	lfc=-0.018017074292645333; padj=0.5067205148778584	lfc=0.057006451233547986; padj=0.004126774205385805
mmu-miR-301a-5p	lfc=0.029071225530904275; padj=0.5067205148778584	lfc=-0.022021514259965857; padj=0.2602362026171888	lfc=0.008663480049546089; padj=0.9769702553219757	lfc=-0.042429259741324235; padj=0.1939308522824107	lfc=-0.025840324956994298; padj=0.5067205148778584	lfc=0.02429866629593543; padj=0.4887178731852695	lfc=0.005428541319948779; padj=0.9309874465595671	lfc=0.055567532572878414; padj=0.1562877116676799
mmu-miR-301a-3p	lfc=-0.0037091903234880226; padj=0.23658409332187613	lfc=-0.0021914602344652655; padj=0.7074539677020747	lfc=-0.005905016984148065; padj=0.28547630885188247	lfc=-0.004387286895125351; padj=0.47048642205878966	lfc=-0.011199387433914852; padj=0.0303828219765775	lfc=-0.0004527864821447075; padj=1.0	lfc=0.006235814935020013; padj=0.40250382378200356	lfc=0.016982415886790038; padj=0.006211000298815913
mmu-miR-142a-5p	lfc=0.0022548997230846324; padj=0.6650055421020291	lfc=0.04281923405340927; padj=0.0004776817289569815	lfc=0.0013788965675909975; padj=1.0	lfc=0.041943230897915795; padj=3.6584553538971e-05	lfc=0.037096773123627344; padj=0.00024620623282277246	lfc=0.19755605816019212; padj=8.733926588357827e-05	lfc=-0.00929249257730447; padj=0.3407786135629546	lfc=0.15116679245926024; padj=8.733926588357827e-05
mmu-miR-378b	lfc=-0.1752535653113719; padj=0.15721275334000387	lfc=-0.04365699385599953; padj=0.9309874465595671	lfc=-0.0912242230821575; padj=0.40250382378200356	lfc=0.04037234837321492; padj=0.5833604667027033	lfc=0.21435686682452676; padj=0.12602212177037309	lfc=0.06750145707026134; padj=0.668216305163999	lfc=0.014314569214531177; padj=0.8852339144732017	lfc=-0.1325408405397344; padj=0.24853467917305805
mmu-miR-10a-5p	lfc=0.0005377819419611382; padj=0.6650055421020291	lfc=0.042080354211377305; padj=0.1939308522824107	lfc=0.0888336144811947; padj=0.01937331933159289	lfc=0.13037618675061105; padj=0.0005920421458944265	lfc=0.021518619907649087; padj=0.2602362026171888	lfc=0.30126194579079074; padj=0.0001146108970368846	lfc=0.056268687880852354; padj=0.1939308522824107	lfc=0.33601201376399403; padj=8.733926588357827e-05
mmu-miR-152-5p	lfc=-0.05430854683656978; padj=0.09987740276926416	lfc=-0.007636053223846717; padj=0.6650055421020291	lfc=0.026874750624840744; padj=0.5443701458566098	lfc=0.07354724423756363; padj=0.06896433333905408	lfc=0.007865342652799248; padj=0.9769702553219757	lfc=0.10336823003110598; padj=0.027179886800582677	lfc=0.030235467252845025; padj=0.47048642205878966	lfc=0.1257383546311515; padj=0.007574042066784554
mmu-miR-152-3p	lfc=0.028319647822713033; padj=0.15721275334000387	lfc=0.02984164992056944; padj=0.046386593281398644	lfc=0.010583985597460708; padj=0.7508318840891169	lfc=0.012105987695317108; padj=0.47048642205878966	lfc=0.05008933916323881; padj=0.0007314819918142256	lfc=0.029104260710585566; padj=0.12125097588073804	lfc=0.0370634421585033; padj=0.0020095048556600134	lfc=0.016078363705850033; padj=0.7168594361961285
mmu-miR-8103	lfc=0.24382039846183287; padj=0.12602212177037309	lfc=-0.1022038240891161; padj=0.5067205148778584	lfc=0.3939307827232787; padj=0.0303828219765775	lfc=0.04790656017232962; padj=0.5443701458566098	lfc=-0.049713194707954704; padj=0.9769702553219757	lfc=0.010396595524747775; padj=0.7168594361961285	lfc=0.1202115789550065; padj=0.3123214216762161	lfc=0.18032136918770877; padj=0.24853467917305805
mmu-miR-7235-3p	lfc=-0.010916976108484105; padj=0.7508318840891169	lfc=0.08307967228644511; padj=0.43573066003173655	lfc=-0.10612557126398707; padj=0.1748533068932927	lfc=-0.012128922869057774; padj=0.7508318840891169	lfc=0.0965129737460056; padj=0.28547630885188247	lfc=0.0419231862506127; padj=0.7666793603687381	lfc=0.004747114700926796; padj=0.7950121719642381	lfc=-0.0498426727944662; padj=0.5310451014658126
mmu-miR-6931-3p	lfc=-0.10707866233078263; padj=0.7950121719642381	lfc=0.06928683885957511; padj=0.8852339144732017	lfc=-0.14968933754515057; padj=0.623604884395689	lfc=0.026676163645207026; padj=0.9309874465595671	lfc=-0.4593478361138332; padj=0.28547630885188247	lfc=1.278805539245913; padj=0.3067620949424035	lfc=-0.9788472802720384; padj=0.7950121719642381	lfc=0.7593060950877076; padj=0.03779708390871803
mmu-miR-3064-3p	lfc=0.28595325080203304; padj=0.7508318840891169	lfc=1.6124693761889917; padj=0.7950121719642381	lfc=-3.204687601861063; padj=0.5067205148778584	lfc=-1.8781714764741044; padj=0.5067205148778584	lfc=nan; padj=0.40250382378200356	lfc=1.5557502381016433; padj=0.6209281438231145	lfc=1.5412849945390237; padj=0.7950121719642381	lfc=nan; padj=0.24853467917305805
mmu-miR-3968	lfc=-0.032982424740611714; padj=0.7508318840891169	lfc=0.07227396830745618; padj=0.3123214216762161	lfc=-0.038835795435294036; padj=0.623604884395689	lfc=0.06642059761277372; padj=0.47048642205878966	lfc=0.11627970100264798; padj=0.2602362026171888	lfc=0.004244332894673258; padj=0.7666793603687381	lfc=-0.06684637604117578; padj=0.21449380778351745	lfc=-0.17888174414915056; padj=0.09268132325230818
mmu-miR-6516-5p	lfc=0.00028641651573451613; padj=1.0	lfc=0.07521576453550306; padj=0.07825222852623705	lfc=-0.0062596387820934175; padj=0.8398599725400034	lfc=0.06866970923767508; padj=0.14095521914437145	lfc=0.04943769294106591; padj=0.28547630885188247	lfc=-0.05419936187027428; padj=0.1562877116676799	lfc=0.15271990293072674; padj=0.0009009355963600168	lfc=0.04908284811938661; padj=0.37337802568045597
mmu-miR-7236-3p	lfc=-0.50753162445946; padj=0.12602212177037309	lfc=-0.7217494586069012; padj=0.6650055421020291	lfc=-0.32239016000345805; padj=0.23658409332187613	lfc=-0.5366079941508994; padj=0.8852339144732017	lfc=0.31488162304953304; padj=0.08853377201422956	lfc=0.12788082574215828; padj=0.44827886220819	lfc=-0.0014980097921433954; padj=0.7508318840891169	lfc=-0.18849880709951822; padj=0.37337802568045597
mmu-miR-3066-5p	lfc=-0.8635984833325716; padj=0.28547630885188247	lfc=-0.6474041623239113; padj=0.2602362026171888	lfc=0.1840001949570531; padj=0.5833604667027033	lfc=0.40019451596571337; padj=0.7074539677020747	lfc=-0.8192248581302107; padj=0.47048642205878966	lfc=1.6639198724752708; padj=0.4887178731852695	lfc=-2.7702329593753303; padj=0.12602212177037309	lfc=-0.28708822876984863; padj=0.8174832600706254
mmu-miR-5099	lfc=0.028983414313191503; padj=0.15721275334000387	lfc=0.05112783289266222; padj=0.09987740276926416	lfc=-0.035489435945296; padj=0.3123214216762161	lfc=-0.013345017365825097; padj=0.623604884395689	lfc=-0.003618840936417619; padj=0.9769702553219757	lfc=0.052010882517596696; padj=0.022914171535340932	lfc=-0.016432882164727863; padj=0.6650055421020291	lfc=0.03919684128928657; padj=0.09268132325230818
mmu-miR-5627-3p	lfc=-0.14883939748007588; padj=0.7074539677020747	lfc=-0.0671679296827425; padj=0.7950121719642381	lfc=0.17005886934046086; padj=0.2602362026171888	lfc=0.25173033713779425; padj=0.3407786135629546	lfc=-0.13963705835512336; padj=0.43573066003173655	lfc=0.4557401787102908; padj=0.10620632068160006	lfc=-0.37374500905246993; padj=0.12602212177037309	lfc=0.22163222801294405; padj=0.3067620949424035
mmu-miR-1843a-5p	lfc=-0.008094366011171404; padj=0.28547630885188247	lfc=-0.023854806433570647; padj=0.0004776817289569815	lfc=0.01822709650416566; padj=0.014137969455911484	lfc=0.0024666560817663712; padj=0.9309874465595671	lfc=-0.0009231897090399791; padj=0.3407786135629546	lfc=-0.026391733003092797; padj=0.002698190805807959	lfc=0.01807767839944777; padj=0.007259954988190575	lfc=-0.007390864894604998; padj=0.05175423288653064
mmu-miR-1843a-3p	lfc=-0.012797196903560312; padj=0.5443701458566098	lfc=-0.012317596052827859; padj=0.9769702553219757	lfc=-0.006978834686455921; padj=0.5443701458566098	lfc=-0.006499233835723475; padj=1.0	lfc=-0.020273365156384903; padj=0.3123214216762161	lfc=-0.04240994413833366; padj=0.04431379228316605	lfc=0.018074695090502187; padj=0.3123214216762161	lfc=-0.00406188389144668; padj=0.9736992897368464
mmu-miR-3068-5p	lfc=0.00950099348291627; padj=0.9309874465595671	lfc=0.022630405425846434; padj=0.43573066003173655	lfc=0.008266918852082772; padj=0.8398599725400034	lfc=0.021396330795012984; padj=0.40250382378200356	lfc=0.03326937601403382; padj=0.3407786135629546	lfc=-0.0021772405521085455; padj=0.7666793603687381	lfc=-0.001571632386352714; padj=0.8852339144732017	lfc=-0.03701824895249507; padj=0.06021250140377914
mmu-miR-3068-3p	lfc=-0.008467160390108416; padj=0.5067205148778584	lfc=-0.018330606772981546; padj=0.02257606252313358	lfc=0.007787370053031467; padj=0.3407786135629546	lfc=-0.002076076329841668; padj=0.623604884395689	lfc=-0.02222856214179059; padj=0.005107905424995494	lfc=-0.005956740926763751; padj=0.6209281438231145	lfc=0.003401520802964605; padj=0.3407786135629546	lfc=0.01967334201799125; padj=0.027179886800582677
mmu-miR-3069-5p	lfc=-0.10171596916573773; padj=0.0303828219765775	lfc=-0.13593309098924045; padj=0.0013539414430926307	lfc=0.03849338539165786; padj=0.1748533068932927	lfc=0.004276263568155096; padj=0.9769702553219757	lfc=-0.06013704254234822; padj=0.1939308522824107	lfc=-0.014759203356855169; padj=0.9212120545847358	lfc=0.010452599143939251; padj=0.5833604667027033	lfc=0.0558304383294322; padj=0.17646171380243192
mmu-miR-3069-3p	lfc=-0.061745737443693646; padj=1.0	lfc=-0.15230645704130527; padj=0.1939308522824107	lfc=0.029708547446199978; padj=0.23658409332187613	lfc=-0.060852172151411824; padj=0.623604884395689	lfc=-0.004383640011996083; padj=1.0	lfc=-0.08392060348513296; padj=0.37337802568045597	lfc=0.2045394326078642; padj=0.02622938783485702	lfc=0.12500246913472718; padj=0.2766049164510952
mmu-miR-342-5p	lfc=0.05156227954810383; padj=0.002945646150532981	lfc=0.008549281694475757; padj=0.5067205148778584	lfc=0.02832927112877781; padj=0.08853377201422956	lfc=-0.01468372672485003; padj=0.28547630885188247	lfc=0.01237068846937991; padj=0.40250382378200356	lfc=0.007294493031872798; padj=0.40981138833093633	lfc=0.0006488097941423535; padj=0.7950121719642381	lfc=-0.004427385643364863; padj=0.7168594361961285
mmu-miR-342-3p	lfc=-0.003407884439211309; padj=0.5443701458566098	lfc=0.0010677889903592712; padj=0.5443701458566098	lfc=0.007316432635476875; padj=0.7074539677020747	lfc=0.011792106065047457; padj=0.08853377201422956	lfc=-0.0035132937057776106; padj=0.3407786135629546	lfc=0.018389264666913863; padj=0.013410537144510933	lfc=0.0026265841824349044; padj=0.6650055421020291	lfc=0.02452914255512669; padj=0.009199422653342403
mmu-miR-345-5p	lfc=-0.010746424619117317; padj=0.12602212177037309	lfc=-0.015854295979751548; padj=0.09987740276926416	lfc=0.004256078101230291; padj=0.8852339144732017	lfc=-0.0008517932594038677; padj=1.0	lfc=-0.010387357297748817; padj=0.21449380778351745	lfc=0.00768396946666978; padj=0.7168594361961285	lfc=-0.016351381445463803; padj=0.1939308522824107	lfc=0.001719945318954816; padj=0.8690658904880387
mmu-miR-345-3p	lfc=0.03985929255956741; padj=0.11235119769046395	lfc=0.024828989308880934; padj=0.2602362026171888	lfc=-0.026105850203303426; padj=0.2602362026171888	lfc=-0.0411361534539898; padj=0.06060196971200614	lfc=0.019207113878898126; padj=0.15721275334000387	lfc=0.019760215523808432; padj=0.3067620949424035	lfc=-0.01391345297719454; padj=0.40250382378200356	lfc=-0.013360351332284207; padj=0.3067620949424035
mmu-miR-770-5p	lfc=-0.009337086831897868; padj=0.3708443333042212	lfc=0.004725879616612987; padj=0.7950121719642381	lfc=0.003446579929660091; padj=0.7950121719642381	lfc=0.01750954637817087; padj=0.08853377201422956	lfc=0.003069180431032815; padj=0.7508318840891169	lfc=-0.03952735337438246; padj=0.005072912660238282	lfc=0.02041903096998564; padj=0.08853377201422956	lfc=-0.022177502835429668; padj=0.03779708390871803
mmu-miR-770-3p	lfc=-0.013288141640119063; padj=0.23658409332187613	lfc=-0.03533489181535879; padj=0.0303828219765775	lfc=0.02167897994046837; padj=0.28547630885188247	lfc=-0.0003677702347713193; padj=0.9769702553219757	lfc=0.012670933029995973; padj=0.43573066003173655	lfc=-0.0263789360084323; padj=0.1562877116676799	lfc=0.015516943112353592; padj=0.1939308522824107	lfc=-0.023532925926074685; padj=0.17646171380243192
mmu-miR-673-5p	lfc=-0.009086318741068649; padj=0.5833604667027033	lfc=-0.005696141915951832; padj=0.6650055421020291	lfc=-0.029808747092580745; padj=0.012022825407617439	lfc=-0.026418570267463914; padj=0.02622938783485702	lfc=0.005895943312787418; padj=0.7074539677020747	lfc=-0.00044621479029900084; padj=1.0	lfc=-0.012795988334328929; padj=0.06060196971200614	lfc=-0.019138146437415335; padj=0.06978613338769903
mmu-miR-673-3p	lfc=-0.03654718873299786; padj=0.11235119769046395	lfc=-0.057510093596964434; padj=0.01657492674985327	lfc=-0.011518570650403; padj=0.7508318840891169	lfc=-0.03248147551436947; padj=0.12602212177037309	lfc=0.026669391566223676; padj=0.5067205148778584	lfc=0.01628077860272757; padj=0.5751565767276567	lfc=0.014974011459886647; padj=0.8852339144732017	lfc=0.0045853984963902476; padj=0.9736992897368464
mmu-miR-493-5p	lfc=-0.017440950041444896; padj=0.15721275334000387	lfc=-0.014491843777771326; padj=0.3708443333042212	lfc=-0.013934679353396982; padj=0.3123214216762161	lfc=-0.01098557308972338; padj=0.5833604667027033	lfc=0.037295145194258035; padj=0.21449380778351745	lfc=-0.10071781209532649; padj=0.0033436220846027958	lfc=0.029977788927657536; padj=0.40250382378200356	lfc=-0.10803516836192704; padj=0.0021685684190888687
mmu-miR-493-3p	lfc=-0.5181897684233477; padj=0.06896433333905408	lfc=-0.5103032082629422; padj=0.040404119588223694	lfc=-0.06700683183729801; padj=0.8852339144732017	lfc=-0.059120271676892426; padj=0.7950121719642381	lfc=-0.09503168146405974; padj=0.6650055421020291	lfc=-0.03059428457527831; padj=0.7666793603687381	lfc=0.12446696428576504; padj=0.5067205148778584	lfc=0.1889043611745466; padj=0.37337802568045597
mmu-miR-540-5p	lfc=-0.03394004217084418; padj=0.014137969455911484	lfc=-0.036417845296785996; padj=0.0020095048556600134	lfc=-0.011758319145961326; padj=0.2602362026171888	lfc=-0.014236122271903035; padj=0.40250382378200356	lfc=-0.010264313912622612; padj=0.1939308522824107	lfc=0.011659299217398588; padj=0.7666793603687381	lfc=-0.03479456549848297; padj=0.002945646150532981	lfc=-0.012870952368461733; padj=0.6209281438231145
mmu-miR-540-3p	lfc=-0.0430364524913476; padj=0.0013539414430926307	lfc=-0.04063008829529455; padj=0.008615558118820473	lfc=-0.009242496833589665; padj=0.5067205148778584	lfc=-0.006836132637536534; padj=0.9309874465595671	lfc=-0.010844248352870638; padj=0.40250382378200356	lfc=-0.0017180341954101382; padj=0.7168594361961285	lfc=0.0013053777096942959; padj=0.8852339144732017	lfc=0.010431591867154666; padj=0.37337802568045597
mmu-miR-665-3p	lfc=-0.04029908664643832; padj=0.007259954988190575	lfc=-0.03726252203158853; padj=0.014137969455911484	lfc=-0.0017788250614503014; padj=0.9769702553219757	lfc=0.0012577395533996528; padj=0.9309874465595671	lfc=-0.012362246497607352; padj=0.3123214216762161	lfc=-0.008668114239064622; padj=0.08057521395813547	lfc=-0.013941391805076121; padj=0.6650055421020291	lfc=-0.010247259546533383; padj=0.3067620949424035
mmu-miR-431-5p	lfc=0.02084067690880487; padj=0.2602362026171888	lfc=0.010822177523085012; padj=0.43573066003173655	lfc=-0.007701193946649644; padj=0.40250382378200356	lfc=-0.017719693332369713; padj=0.3407786135629546	lfc=0.02077154496290748; padj=0.21449380778351745	lfc=-0.04890460595526071; padj=0.007574042066784554	lfc=0.012150133227453327; padj=0.21449380778351745	lfc=-0.057526017690715005; padj=0.002698190805807959
mmu-miR-431-3p	lfc=-0.026956218260710485; padj=0.008615558118820473	lfc=-0.024165444766688967; padj=0.005107905424995494	lfc=-0.0035923845899165857; padj=0.7950121719642381	lfc=-0.0008016110958950348; padj=0.8852339144732017	lfc=-0.013710360330089415; padj=0.06896433333905408	lfc=-0.02674713800103454; padj=0.011129227614007952	lfc=0.004903276848518134; padj=0.3407786135629546	lfc=-0.00813350082242691; padj=0.40981138833093633
mmu-miR-433-5p	lfc=-0.053243938738671205; padj=0.00024620623282277246	lfc=-0.02302115289200912; padj=0.06060196971200614	lfc=0.0011595601236280464; padj=0.7074539677020747	lfc=0.03138234597028986; padj=0.006098945931214367	lfc=-0.022532183510809444; padj=0.23658409332187613	lfc=-0.0621833058094411; padj=0.0008688610598347449	lfc=0.010923153835853662; padj=0.43573066003173655	lfc=-0.028727968462778128; padj=0.12125097588073804
mmu-miR-433-3p	lfc=-0.013216106940498653; padj=0.053097957285583426	lfc=-0.00962279660538077; padj=0.23658409332187613	lfc=-0.0020593596582951573; padj=0.7950121719642381	lfc=0.0015339506768230395; padj=0.6650055421020291	lfc=-0.000552571959442329; padj=0.623604884395689	lfc=-0.03371242130721657; padj=0.0008688610598347449	lfc=0.006875772781937055; padj=0.2602362026171888	lfc=-0.026284076565837207; padj=0.0004192098613192271
mmu-miR-127-5p	lfc=-0.014359568337200219; padj=0.02622938783485702	lfc=-0.010131238126027377; padj=0.1939308522824107	lfc=-0.002930028083228116; padj=0.47048642205878966	lfc=0.0012983021279444817; padj=0.8852339144732017	lfc=-0.009101851664971242; padj=0.09987740276926416	lfc=-0.03565062815640966; padj=0.0001497777089198701	lfc=0.014232935138869845; padj=0.06060196971200614	lfc=-0.012315841352568517; padj=0.05175423288653064
mmu-miR-127-3p	lfc=-0.009593940201617182; padj=0.14095521914437145	lfc=-0.013318629759874929; padj=0.01937331933159289	lfc=0.0029111960800851976; padj=0.43573066003173655	lfc=-0.0008134934781727336; padj=0.7950121719642381	lfc=-0.0005732116913395916; padj=0.8852339144732017	lfc=-0.0017813143403748106; padj=0.9736992897368464	lfc=-0.0001572623145194058; padj=0.9769702553219757	lfc=-0.001365364963554508; padj=0.9736992897368464
mmu-miR-434-5p	lfc=-0.01759269408042366; padj=0.003549838634913565	lfc=-0.012374392560676564; padj=0.012022825407617439	lfc=0.0023870245791575667; padj=0.2602362026171888	lfc=0.00760532609890485; padj=0.14095521914437145	lfc=-0.006570888368723787; padj=0.15721275334000387	lfc=-0.007870184844597153; padj=0.19851568979039613	lfc=0.0010885783891470867; padj=0.8852339144732017	lfc=-0.00021071808672623935; padj=0.8690658904880387
mmu-miR-434-3p	lfc=-0.009777330027696669; padj=0.07825222852623705	lfc=-0.013433613977011484; padj=0.010193104991108252	lfc=0.01311243179486803; padj=0.010193104991108252	lfc=0.009456147845552994; padj=0.11235119769046395	lfc=-0.002999912990355401; padj=0.3407786135629546	lfc=-0.023789742732128125; padj=0.002698190805807959	lfc=0.014543909129962172; padj=0.007259954988190575	lfc=-0.006245920611810504; padj=0.17646171380243192
mmu-miR-341-5p	lfc=-0.049634800225153; padj=0.3708443333042212	lfc=-0.09556513677832204; padj=0.15721275334000387	lfc=-0.07463564006097183; padj=0.15721275334000387	lfc=-0.120565976614141; padj=0.03508911609404786	lfc=0.021773579336945403; padj=0.7074539677020747	lfc=-0.10276716210841491; padj=0.06021250140377914	lfc=-0.008695702356748408; padj=1.0	lfc=-0.13323644380210875; padj=0.011129227614007952
mmu-miR-341-3p	lfc=-0.014959530698464375; padj=0.014137969455911484	lfc=-0.020449756911877195; padj=0.005107905424995494	lfc=0.007550544274434077; padj=0.11235119769046395	lfc=0.0020603180610214568; padj=0.9309874465595671	lfc=-0.00481850381175343; padj=0.9309874465595671	lfc=-0.03301450334017947; padj=0.00019492870409774325	lfc=0.014113251715042123; padj=0.06060196971200614	lfc=-0.01408274781338373; padj=0.027179886800582677
mmu-miR-1188-5p	lfc=-3.109261506068311; padj=0.6650055421020291	lfc=nan; padj=0.43573066003173655	lfc=0.3416632003632393; padj=0.8398599725400034	lfc=nan; padj=0.8852339144732017	lfc=0.3356972128035292; padj=0.8852339144732017	lfc=-0.09743651848107336; padj=0.9736992897368464	lfc=0.8239286973529331; padj=0.5833604667027033	lfc=0.39079496606833053; padj=1.0
mmu-miR-370-5p	lfc=-0.008739667030306493; padj=0.40250382378200356	lfc=-0.024290714687782107; padj=0.06060196971200614	lfc=-0.0028073685017016136; padj=0.9769702553219757	lfc=-0.01835841615917717; padj=0.12602212177037309	lfc=-0.0033270871983383933; padj=0.7074539677020747	lfc=-0.04297587246990746; padj=0.0005366804361047722	lfc=0.015976530710352918; padj=0.02257606252313358	lfc=-0.023672254561215886; padj=0.027179886800582677
mmu-miR-370-3p	lfc=-0.010908195388800177; padj=0.5833604667027033	lfc=-0.009891542340858723; padj=0.40250382378200356	lfc=0.006506058286154866; padj=0.6650055421020291	lfc=0.00752271133409615; padj=0.7950121719642381	lfc=0.023727579901426658; padj=0.06060196971200614	lfc=-0.005577657972261761; padj=0.5310451014658126	lfc=0.004507738344132642; padj=0.5067205148778584	lfc=-0.02479749952955561; padj=0.06978613338769903
mmu-miR-379-5p	lfc=-0.014173430695916932; padj=0.7074539677020747	lfc=-0.020435117953579014; padj=0.1939308522824107	lfc=0.00869445297118487; padj=0.5443701458566098	lfc=0.0024327657135226727; padj=0.8398599725400034	lfc=0.04170327328536025; padj=0.010193104991108252	lfc=0.008743477844514617; padj=0.9212120545847358	lfc=-0.004175608924741888; padj=0.9769702553219757	lfc=-0.037135404365587536; padj=0.013410537144510933
mmu-miR-379-3p	lfc=-0.0016019417312787914; padj=0.5833604667027033	lfc=-0.006290211190505796; padj=0.7950121719642381	lfc=-0.0066729230428739655; padj=0.623604884395689	lfc=-0.011361192502100997; padj=0.43573066003173655	lfc=0.020417678629170058; padj=0.3407786135629546	lfc=-0.0046765750031545; padj=0.8174832600706254	lfc=-0.0018463644133271133; padj=0.8852339144732017	lfc=-0.02694061804565177; padj=0.19851568979039613
mmu-miR-411-5p	lfc=-0.007122899722733415; padj=0.21449380778351745	lfc=-0.011492943873751271; padj=0.0013539414430926307	lfc=0.0011194381900155714; padj=0.47048642205878966	lfc=-0.003250605961002105; padj=0.2602362026171888	lfc=0.0034967009302046825; padj=0.21449380778351745	lfc=-0.007091423367278984; padj=0.22252027352475368	lfc=3.824140032806458e-05; padj=0.47048642205878966	lfc=-0.010549882897155657; padj=0.027179886800582677
mmu-miR-411-3p	lfc=-0.010266976288136888; padj=0.6650055421020291	lfc=-0.012349559527318381; padj=0.3708443333042212	lfc=0.006423701476729265; padj=0.8852339144732017	lfc=0.004341118237547678; padj=0.9769702553219757	lfc=0.02115781166420145; padj=0.28547630885188247	lfc=-0.0028953983483082112; padj=0.6209281438231145	lfc=-0.01438681223534116; padj=0.14095521914437145	lfc=-0.038440022247850876; padj=0.019242436939707945
mmu-miR-380-5p	lfc=-0.017594041186745037; padj=0.8398599725400034	lfc=-0.03298369331985792; padj=0.23658409332187613	lfc=0.008972757694673152; padj=0.7074539677020747	lfc=-0.00641689443843958; padj=0.40250382378200356	lfc=0.059016387734120435; padj=0.1748533068932927	lfc=-0.1124302681075604; padj=0.0021685684190888687	lfc=0.10130416107557381; padj=0.01657492674985327	lfc=-0.07014249476610707; padj=0.022914171535340932
mmu-miR-380-3p	lfc=-0.014963441345693801; padj=0.0009009355963600168	lfc=-0.017679406233999745; padj=0.005107905424995494	lfc=0.005487196119139504; padj=0.23658409332187613	lfc=0.002771231230833623; padj=0.7508318840891169	lfc=-0.006892257369031172; padj=0.02622938783485702	lfc=-0.006144655170089868; padj=0.05175423288653064	lfc=-0.002190580440184463; padj=0.6650055421020291	lfc=-0.0014429782412432534; padj=0.9736992897368464
mmu-miR-1197-3p	lfc=-0.12259065609250915; padj=0.02257606252313358	lfc=-0.07761441381280605; padj=0.07825222852623705	lfc=-0.044958500275765284; padj=0.40250382378200356	lfc=1.7742003937704296e-05; padj=0.9769702553219757	lfc=-0.07839483638883803; padj=0.06896433333905408	lfc=-0.02969071324601992; padj=0.5310451014658126	lfc=-0.06474686717844899; padj=0.2602362026171888	lfc=-0.016042744035630885; padj=0.8690658904880387
mmu-miR-323-5p	lfc=0.04640253835772205; padj=0.40250382378200356	lfc=0.04631928130970702; padj=0.28547630885188247	lfc=0.01853498617648079; padj=0.7508318840891169	lfc=0.01845172912846585; padj=0.3407786135629546	lfc=0.09609810653108815; padj=0.15721275334000387	lfc=-0.149397504045554; padj=0.022914171535340932	lfc=0.1281587491165562; padj=0.053097957285583426	lfc=-0.11733686146008591; padj=0.06021250140377914
mmu-miR-323-3p	lfc=-0.004172967142584794; padj=0.7950121719642381	lfc=-0.0025842019291853176; padj=0.9769702553219757	lfc=0.0018388741258962178; padj=0.8398599725400034	lfc=0.003427639339295554; padj=0.7074539677020747	lfc=0.015448851650860141; padj=0.23658409332187613	lfc=-0.04076220486161448; padj=0.011129227614007952	lfc=0.0013306526019377974; padj=0.7950121719642381	lfc=-0.054880403910537036; padj=0.00019492870409774325
mmu-miR-758-3p	lfc=-0.03715450348818805; padj=0.002945646150532981	lfc=-0.023576891257905987; padj=0.053097957285583426	lfc=0.0026851951035873852; padj=0.9769702553219757	lfc=0.0162628073338692; padj=0.21449380778351745	lfc=-0.012888981167329006; padj=0.28547630885188247	lfc=-0.01278473044183495; padj=0.2766049164510952	lfc=0.010770557731757602; padj=0.3708443333042212	lfc=0.010874808457251812; padj=0.5310451014658126
mmu-miR-329-5p	lfc=-0.019811136561908443; padj=0.01937331933159289	lfc=-0.010092258565834572; padj=0.09987740276926416	lfc=-0.003524427409690763; padj=0.5067205148778584	lfc=0.006194450586383118; padj=0.5833604667027033	lfc=-0.0010722172185472392; padj=0.7508318840891169	lfc=-0.02529376952748533; padj=0.006211000298815913	lfc=0.0176010843767155; padj=0.008615558118820473	lfc=-0.006620467932222518; padj=0.2766049164510952
mmu-miR-329-3p	lfc=-0.03435027382496143; padj=0.046386593281398644	lfc=-0.03456497115911167; padj=0.014137969455911484	lfc=-0.015122142473861894; padj=0.28547630885188247	lfc=-0.015336839808012195; padj=0.5067205148778584	lfc=-0.024594508943225058; padj=0.06896433333905408	lfc=0.009715896576555796; padj=0.6209281438231145	lfc=-0.01916704209168239; padj=0.14095521914437145	lfc=0.01514336342809878; padj=0.37337802568045597
mmu-miR-494-3p	lfc=-0.09149675094762934; padj=0.5443701458566098	lfc=0.05744783286222397; padj=0.5833604667027033	lfc=-0.11313073212906775; padj=0.3123214216762161	lfc=0.03581385168078549; padj=0.8852339144732017	lfc=0.16942924969327716; padj=0.12602212177037309	lfc=0.02889372224805564; padj=0.9736992897368464	lfc=0.046216622813076653; padj=0.623604884395689	lfc=-0.0943189046321446; padj=0.2766049164510952
mmu-miR-679-5p	lfc=-0.057005829363030364; padj=0.5443701458566098	lfc=-0.07039384642091726; padj=0.3123214216762161	lfc=0.06237143755516316; padj=0.40250382378200356	lfc=0.04898342049727605; padj=0.43573066003173655	lfc=-0.05923167278093975; padj=0.40250382378200356	lfc=-0.020794611324045024; padj=0.7666793603687381	lfc=0.012608130040425802; padj=0.7508318840891169	lfc=0.05104519149732049; padj=0.4887178731852695
mmu-miR-1193-3p	lfc=-0.16912808067989857; padj=0.014137969455911484	lfc=-0.15756168243720253; padj=0.02257606252313358	lfc=-0.09737324550379198; padj=0.1939308522824107	lfc=-0.08580684726109616; padj=0.11235119769046395	lfc=-0.058680205336534424; padj=0.1939308522824107	lfc=0.08904155033992905; padj=0.40981138833093633	lfc=-0.12692485577968932; padj=0.07825222852623705	lfc=0.020796899896774163; padj=0.8690658904880387
mmu-miR-666-5p	lfc=-0.04513722815950083; padj=0.0003080447056277469	lfc=-0.024351236368960062; padj=0.02257606252313358	lfc=-0.013550232305691823; padj=0.15721275334000387	lfc=0.00723575948484906; padj=0.6650055421020291	lfc=-0.004842738835773653; padj=0.47048642205878966	lfc=-0.009390602602482073; padj=0.33902086286986766	lfc=-0.006053249863250629; padj=0.7074539677020747	lfc=-0.010601113629959063; padj=0.37337802568045597
mmu-miR-666-3p	lfc=-0.03412947391675277; padj=0.00012334575440397442	lfc=-0.02974318001019976; padj=0.0024367348089890145	lfc=0.008220419154022461; padj=0.11235119769046395	lfc=0.012606713060575548; padj=0.09987740276926416	lfc=0.0007763014531219996; padj=0.5067205148778584	lfc=-0.014629112068614523; padj=0.08057521395813547	lfc=-0.0013052199662400917; padj=0.8852339144732017	lfc=-0.016710633487976516; padj=0.09268132325230818
mmu-miR-543-5p	lfc=-0.015461691449792416; padj=0.5067205148778584	lfc=-0.0338916051018494; padj=0.23658409332187613	lfc=0.03352099105117039; padj=0.2602362026171888	lfc=0.015091077399113459; padj=0.40250382378200356	lfc=0.009410513498297895; padj=0.7950121719642381	lfc=-0.019165518883934515; padj=0.3067620949424035	lfc=-0.01748025416485918; padj=0.6650055421020291	lfc=-0.04605628654709152; padj=0.10620632068160006
mmu-miR-543-3p	lfc=0.00422699393856889; padj=0.5067205148778584	lfc=-8.508571109301444e-05; padj=0.7950121719642381	lfc=0.006394253484991256; padj=0.3407786135629546	lfc=0.0020821738353293956; padj=0.9309874465595671	lfc=0.015350268049920254; padj=0.2602362026171888	lfc=-0.039536820217139126; padj=0.005072912660238282	lfc=0.012767537174457997; padj=0.28547630885188247	lfc=-0.04211955109260143; padj=0.0021685684190888687
mmu-miR-495-5p	lfc=-0.11553076793309713; padj=0.1748533068932927	lfc=-0.09140108409085752; padj=0.28547630885188247	lfc=0.006302253823814853; padj=1.0	lfc=0.030431937666054534; padj=0.7950121719642381	lfc=0.13077120213876103; padj=0.11235119769046395	lfc=-0.5018900522744256; padj=0.00032611086815760885	lfc=0.12098014170504404; padj=0.15721275334000387	lfc=-0.5116811127081426; padj=0.0002526470798258161
mmu-miR-495-3p	lfc=-0.007917645315212211; padj=0.3123214216762161	lfc=-0.012970641535194427; padj=0.28547630885188247	lfc=-0.006755486043631382; padj=0.5067205148778584	lfc=-0.011808482263613555; padj=0.5067205148778584	lfc=-0.007747357563756079; padj=0.623604884395689	lfc=-0.012797784199652835; padj=0.1562877116676799	lfc=-0.007997705938811136; padj=0.1939308522824107	lfc=-0.013048132574707721; padj=0.24853467917305805
mmu-miR-667-5p	lfc=-0.1895056741198177; padj=0.43573066003173655	lfc=-0.2180374707543907; padj=0.12602212177037309	lfc=0.15765721173854833; padj=0.15721275334000387	lfc=0.12912541510397527; padj=0.28547630885188247	lfc=-0.04093159557992436; padj=0.623604884395689	lfc=0.025163816670797905; padj=1.0	lfc=-0.23314071519654142; padj=0.01937331933159289	lfc=-0.16704530294581937; padj=0.13791345941250951
mmu-miR-667-3p	lfc=-0.03284810869148077; padj=0.053097957285583426	lfc=-0.010980884929890978; padj=0.5067205148778584	lfc=0.010023166370983994; padj=0.6650055421020291	lfc=0.03189039013257386; padj=0.11235119769046395	lfc=0.021866409808846507; padj=0.3123214216762161	lfc=-0.028244662930355824; padj=0.05175423288653064	lfc=0.01930175956018331; padj=0.07825222852623705	lfc=-0.030809313179018777; padj=0.09268132325230818
mmu-miR-376c-5p	lfc=-0.14114536591140306; padj=0.3407786135629546	lfc=0.07795001100171232; padj=0.5067205148778584	lfc=-0.022990031200174618; padj=0.8398599725400034	lfc=0.19610534571294094; padj=0.12602212177037309	lfc=0.039335865320152714; padj=0.5833604667027033	lfc=-0.02285435086643969; padj=0.8690658904880387	lfc=-0.18576007281753895; padj=0.28547630885188247	lfc=-0.24795028900413138; padj=0.027179886800582677
mmu-miR-376c-3p	lfc=-0.008116225935525884; padj=0.47048642205878966	lfc=-0.020801992151850527; padj=0.053097957285583426	lfc=0.02932337389398325; padj=0.006098945931214367	lfc=0.01663760767765875; padj=0.3407786135629546	lfc=0.006156745818501686; padj=0.8398599725400034	lfc=-0.02128133600327058; padj=0.06978613338769903	lfc=-0.0055196327797331635; padj=0.5443701458566098	lfc=-0.032957714601505275; padj=0.03779708390871803
mmu-miR-376b-5p	lfc=0.003464171542021814; padj=0.43573066003173655	lfc=-0.020346180138229537; padj=0.07825222852623705	lfc=0.038759527476875215; padj=0.008615558118820473	lfc=0.014949175796623805; padj=0.47048642205878966	lfc=0.028541521671349893; padj=0.14095521914437145	lfc=-0.0017810432200900351; padj=0.668216305163999	lfc=0.0012164502389290124; padj=0.9769702553219757	lfc=-0.02910611465251073; padj=0.08057521395813547
mmu-miR-376b-3p	lfc=0.007458227128274987; padj=0.7508318840891169	lfc=-0.015411208029637333; padj=0.7074539677020747	lfc=0.030296734893479296; padj=0.08853377201422956	lfc=0.007427299735566804; padj=0.3123214216762161	lfc=0.020808524729505107; padj=0.23658409332187613	lfc=-0.06791959336766264; padj=0.009199422653342403	lfc=0.019095502130323065; padj=0.1939308522824107	lfc=-0.0696326159668447; padj=0.013410537144510933
mmu-miR-376a-5p	lfc=-0.016304716602301806; padj=0.0303828219765775	lfc=-0.028398581010491912; padj=0.00012334575440397442	lfc=0.011962755072400657; padj=0.02622938783485702	lfc=-0.00013110933578940078; padj=0.6650055421020291	lfc=0.003242656654796169; padj=0.7508318840891169	lfc=-0.013779414332693798; padj=0.011129227614007952	lfc=0.00784840659669406; padj=0.12602212177037309	lfc=-0.0091736643907961; padj=0.06978613338769903
mmu-miR-376a-3p	lfc=-0.02130645806447415; padj=0.02257606252313358	lfc=-0.014402976555778322; padj=0.1748533068932927	lfc=0.006348867318206711; padj=0.40250382378200356	lfc=0.013252348826902597; padj=0.12602212177037309	lfc=-0.0003910092121032564; padj=0.7508318840891169	lfc=-0.006541660081444718; padj=0.24853467917305805	lfc=-0.006560078154798863; padj=0.9309874465595671	lfc=-0.012710729024140294; padj=0.22252027352475368
mmu-miR-300-5p	lfc=-0.031236181419193893; padj=0.08853377201422956	lfc=-0.045074186213490346; padj=0.004264764914030538	lfc=0.00501860389346769; padj=0.8398599725400034	lfc=-0.00881940090082862; padj=0.623604884395689	lfc=0.012469239036390894; padj=0.3407786135629546	lfc=-0.03273962761629898; padj=0.06021250140377914	lfc=0.009511348105727358; padj=0.623604884395689	lfc=-0.03569751854696247; padj=0.016095680379275525
mmu-miR-300-3p	lfc=-0.008146035901234682; padj=0.09987740276926416	lfc=-0.00897206624508576; padj=0.01657492674985327	lfc=0.0025964243217231507; padj=0.47048642205878966	lfc=0.0017703939778718695; padj=0.8398599725400034	lfc=0.00026138258496824013; padj=0.7074539677020747	lfc=-0.009817640343893232; padj=0.06021250140377914	lfc=0.008558596502567921; padj=0.02622938783485702	lfc=-0.0015204264262934618; padj=0.6209281438231145
mmu-miR-381-5p	lfc=-0.05397490154596875; padj=0.03508911609404786	lfc=-0.003412623826167174; padj=0.9309874465595671	lfc=-0.08227401761555415; padj=0.0003842020270349707	lfc=-0.031711739895752496; padj=0.23658409332187613	lfc=0.0017457069814580028; padj=0.7950121719642381	lfc=-0.014951957092917998; padj=0.44827886220819	lfc=-0.015597394562132086; padj=0.8398599725400034	lfc=-0.032295058636508056; padj=0.2766049164510952
mmu-miR-381-3p	lfc=-0.0022065293661566753; padj=0.6650055421020291	lfc=-0.007559202888439716; padj=0.09987740276926416	lfc=-0.007894000097216984; padj=0.09987740276926416	lfc=-0.013246673619500177; padj=0.03508911609404786	lfc=-0.00566019598226377; padj=0.5443701458566098	lfc=-0.01173805688609623; padj=0.22252027352475368	lfc=-0.003731834678426552; padj=0.21449380778351745	lfc=-0.009809695582258877; padj=0.19851568979039613
mmu-miR-487b-5p	lfc=-3.5160655409550605; padj=0.0011061781840807242	lfc=-0.11703274927921782; padj=0.7508318840891169	lfc=-0.20122524608394946; padj=0.623604884395689	lfc=3.1978075455918935; padj=0.006098945931214367	lfc=2.9814598313275713; padj=0.12602212177037309	lfc=0.10865622098162206; padj=0.8174832600706254	lfc=3.157749104599995; padj=0.07825222852623705	lfc=0.2849454942540456; padj=0.6209281438231145
mmu-miR-487b-3p	lfc=-0.008061334535986609; padj=0.3123214216762161	lfc=-0.010206335480178531; padj=0.09987740276926416	lfc=0.0030746714272665847; padj=0.5833604667027033	lfc=0.0009296704830745997; padj=0.9769702553219757	lfc=-0.0017183296810924723; padj=0.623604884395689	lfc=-0.020129669746951438; padj=0.0033436220846027958	lfc=0.0034626906472936965; padj=0.8852339144732017	lfc=-0.014948649418565134; padj=0.022914171535340932
mmu-miR-539-5p	lfc=0.00322099416150812; padj=1.0	lfc=-0.023954078870299222; padj=0.623604884395689	lfc=-0.03402322193045993; padj=0.1748533068932927	lfc=-0.06119829496226728; padj=0.1748533068932927	lfc=0.008009555461953602; padj=0.8398599725400034	lfc=-0.04534500680762488; padj=0.22252027352475368	lfc=-0.02130881497787131; padj=0.3708443333042212	lfc=-0.07466337724744977; padj=0.0321141793079075
mmu-miR-539-3p	lfc=-0.021786354656646925; padj=0.14095521914437145	lfc=-0.030770244177512247; padj=0.11235119769046395	lfc=0.008715791246247438; padj=0.7074539677020747	lfc=-0.00026809827461785914; padj=0.9769702553219757	lfc=-0.021652949226585564; padj=0.21449380778351745	lfc=-0.017470224628734477; padj=0.3067620949424035	lfc=0.00335740035438222; padj=0.623604884395689	lfc=0.007540124952233004; padj=0.7666793603687381
mmu-miR-544-5p	lfc=-0.014732323937407556; padj=0.43573066003173655	lfc=-0.032592632777964474; padj=0.02622938783485702	lfc=0.027926972335987222; padj=0.06896433333905408	lfc=0.010066663495430499; padj=0.5443701458566098	lfc=-0.03952128017319464; padj=0.15721275334000387	lfc=-0.004819806099242946; padj=0.8174832600706254	lfc=-0.036439306977510286; padj=0.12602212177037309	lfc=-0.0017378329035586753; padj=0.9212120545847358
mmu-miR-544-3p	lfc=-0.05799625903176519; padj=0.0013539414430926307	lfc=-0.03205965101236439; padj=0.040404119588223694	lfc=-0.0220386736707647; padj=0.11235119769046395	lfc=0.003897934348635938; padj=0.7074539677020747	lfc=-0.03332662994294751; padj=0.040404119588223694	lfc=-0.000695441113432603; padj=0.668216305163999	lfc=-0.0390148994937255; padj=0.014137969455911484	lfc=-0.006383710664210625; padj=0.8690658904880387
mmu-miR-382-5p	lfc=0.003371434026967673; padj=0.7508318840891169	lfc=0.005199130512706661; padj=0.5443701458566098	lfc=-0.0013019087401083113; padj=0.6650055421020291	lfc=0.0005257877456305254; padj=0.8398599725400034	lfc=0.023433309756528395; padj=0.1939308522824107	lfc=-0.03275542427616154; padj=0.03779708390871803	lfc=0.0019086149115043602; padj=0.9769702553219757	lfc=-0.05428011912118566; padj=0.001098770124574993
mmu-miR-382-3p	lfc=0.003209272857893363; padj=0.8398599725400034	lfc=0.005548971717892865; padj=0.7074539677020747	lfc=-0.016486508327980553; padj=0.2602362026171888	lfc=-0.014146809467980912; padj=0.40250382378200356	lfc=0.013173417537431707; padj=0.43573066003173655	lfc=-0.03423475259098291; padj=0.05175423288653064	lfc=0.008459769830807314; padj=0.3708443333042212	lfc=-0.038948400297607065; padj=0.06978613338769903
mmu-miR-134-5p	lfc=0.020278968758708077; padj=0.15721275334000387	lfc=-0.004990910492559958; padj=0.7074539677020747	lfc=0.023322570567970095; padj=0.053097957285583426	lfc=-0.001947308683298113; padj=0.8852339144732017	lfc=0.037306546052774635; padj=0.03508911609404786	lfc=-0.0022088196579707516; padj=0.7666793603687381	lfc=0.0060661285109976475; padj=0.7074539677020747	lfc=-0.03344923719974754; padj=0.06021250140377914
mmu-miR-134-3p	lfc=-0.026189969400487394; padj=0.09987740276926416	lfc=-0.06111186861773807; padj=0.006098945931214367	lfc=0.03602112061682063; padj=0.06896433333905408	lfc=0.001099221399569918; padj=0.8852339144732017	lfc=-0.017554874411242486; padj=0.47048642205878966	lfc=-0.0032967195156972237; padj=0.8690658904880387	lfc=-0.02478664696050307; padj=0.15721275334000387	lfc=-0.010528492064957921; padj=0.668216305163999
mmu-miR-668-3p	lfc=-0.011322682356028648; padj=0.15721275334000387	lfc=-0.005137193143049182; padj=0.28547630885188247	lfc=-0.00383197184344188; padj=0.7074539677020747	lfc=0.0023535173695375163; padj=0.9309874465595671	lfc=-0.004369707041064817; padj=0.40250382378200356	lfc=-0.029751168005997065; padj=0.002698190805807959	lfc=0.0033240708790566813; padj=0.9309874465595671	lfc=-0.022057390085875407; padj=0.009199422653342403
mmu-miR-485-5p	lfc=-0.017084784561917313; padj=0.12602212177037309	lfc=0.0035580383872386534; padj=0.7950121719642381	lfc=-0.020270973357818425; padj=0.010193104991108252	lfc=0.00037184959133754056; padj=0.9309874465595671	lfc=0.010823841617018638; padj=0.15721275334000387	lfc=-0.01892054597619654; padj=0.016095680379275525	lfc=0.004977939584999747; padj=0.7074539677020747	lfc=-0.024766448008215376; padj=0.002698190805807959
mmu-miR-485-3p	lfc=-0.0017720799203860844; padj=0.9769702553219757	lfc=-0.004972306008651833; padj=0.5067205148778584	lfc=-0.009023761544931999; padj=0.28547630885188247	lfc=-0.012223987633197802; padj=0.2602362026171888	lfc=0.01093110557166956; padj=0.3407786135629546	lfc=-0.023498015450806178; padj=0.016095680379275525	lfc=-0.0008859866178844737; padj=0.7508318840891169	lfc=-0.03531510764036019; padj=0.00019492870409774325
mmu-miR-154-5p	lfc=-0.014255284122100403; padj=0.053097957285583426	lfc=-0.01617399459511096; padj=0.046386593281398644	lfc=-0.0009447974327574465; padj=0.7508318840891169	lfc=-0.0028635079057679857; padj=0.7950121719642381	lfc=-0.0008875459032922758; padj=0.6650055421020291	lfc=-0.01687481043848945; padj=0.027179886800582677	lfc=-0.0036544150434769662; padj=0.7950121719642381	lfc=-0.01964167957867427; padj=0.011129227614007952
mmu-miR-154-3p	lfc=0.016001363994101674; padj=0.7508318840891169	lfc=-0.01600376399220998; padj=0.7074539677020747	lfc=0.0007999509345413461; padj=0.8398599725400034	lfc=-0.03120517705177011; padj=0.40250382378200356	lfc=0.04816896826300197; padj=0.28547630885188247	lfc=-0.05268120123655891; padj=0.027179886800582677	lfc=0.018596854296448532; padj=0.7074539677020747	lfc=-0.08225331520311256; padj=0.007574042066784554
mmu-miR-496a-3p	lfc=-0.02759065278841873; padj=0.053097957285583426	lfc=-0.0068770617346056145; padj=0.43573066003173655	lfc=-0.030752041369491227; padj=0.06060196971200614	lfc=-0.010038450315678129; padj=0.47048642205878966	lfc=0.014574934093854654; padj=0.47048642205878966	lfc=-0.017047273388891834; padj=0.44827886220819	lfc=0.007996878833736365; padj=1.0	lfc=-0.023625328649010086; padj=0.24853467917305805
mmu-miR-377-5p	lfc=-0.047486684533904665; padj=0.02257606252313358	lfc=-0.024741545959294235; padj=0.08853377201422956	lfc=-4.9299522487185275e-05; padj=1.0	lfc=0.02269583905212324; padj=0.15721275334000387	lfc=0.003917777399188813; padj=0.7074539677020747	lfc=-0.010759899028410272; padj=0.8690658904880387	lfc=0.02088985861157031; padj=0.6650055421020291	lfc=0.006212182183971218; padj=0.7666793603687381
mmu-miR-377-3p	lfc=-0.040301094332796515; padj=0.0303828219765775	lfc=-0.035324187885517715; padj=0.06060196971200614	lfc=0.009382514982088312; padj=0.7074539677020747	lfc=0.01435942142936708; padj=0.40250382378200356	lfc=0.011897482331937223; padj=0.40250382378200356	lfc=0.006648682882588214; padj=0.9736992897368464	lfc=-0.009045659606985326; padj=0.3123214216762161	lfc=-0.014294459056334054; padj=0.33902086286986766
mmu-miR-541-5p	lfc=-0.02210698433204462; padj=0.040404119588223694	lfc=-0.021347089947638752; padj=0.053097957285583426	lfc=0.005525976091279139; padj=0.5833604667027033	lfc=0.006285870475684997; padj=0.5067205148778584	lfc=0.015083258384393816; padj=0.12602212177037309	lfc=-0.008461280012682447; padj=0.44827886220819	lfc=0.007995310893420845; padj=0.6650055421020291	lfc=-0.015549227503655484; padj=0.19851568979039613
mmu-miR-541-3p	lfc=-0.14478400566861624; padj=0.12602212177037309	lfc=-0.008833430628668213; padj=0.9309874465595671	lfc=-0.19093382416214064; padj=0.046386593281398644	lfc=-0.05498324912219247; padj=0.7950121719642381	lfc=-0.08528269825885808; padj=0.5443701458566098	lfc=0.049154706979855; padj=0.668216305163999	lfc=-0.12531250555855675; padj=0.40250382378200356	lfc=0.009124899680156251; padj=0.9212120545847358
mmu-miR-409-5p	lfc=-0.09039712391433971; padj=0.0024367348089890145	lfc=-0.07429501244162523; padj=0.0024367348089890145	lfc=-0.03762030750658983; padj=0.08853377201422956	lfc=-0.021518196033875434; padj=0.3407786135629546	lfc=-0.005790147885235403; padj=0.7074539677020747	lfc=0.04285831238504333; padj=0.12125097588073804	lfc=-0.05976897282645934; padj=0.0303828219765775	lfc=-0.011120512556180679; padj=0.8690658904880387
mmu-miR-409-3p	lfc=-0.02096301608280763; padj=0.003549838634913565	lfc=-0.030271062276087227; padj=0.004264764914030538	lfc=-0.00716549028692453; padj=0.5443701458566098	lfc=-0.016473536480204127; padj=0.01937331933159289	lfc=0.0022061760161766475; padj=0.6650055421020291	lfc=-0.007423756821913256; padj=0.6209281438231145	lfc=0.0018459084794956975; padj=0.6650055421020291	lfc=-0.00778402435859411; padj=0.24853467917305805
mmu-miR-412-5p	lfc=-0.15766028255352776; padj=0.040404119588223694	lfc=-0.1405194589301988; padj=0.012022825407617439	lfc=-0.040384199813210356; padj=0.5067205148778584	lfc=-0.02324337618988135; padj=0.7508318840891169	lfc=0.06644308533869987; padj=0.28547630885188247	lfc=-0.05607471333251564; padj=0.24853467917305805	lfc=-0.022341907383176464; padj=0.6650055421020291	lfc=-0.1448597060543917; padj=0.005072912660238282
mmu-miR-412-3p	lfc=-0.06922593793235624; padj=0.3123214216762161	lfc=-0.18321865740994164; padj=0.02622938783485702	lfc=0.07198015515953923; padj=0.28547630885188247	lfc=-0.04201256431804641; padj=0.623604884395689	lfc=0.02309408854087121; padj=1.0	lfc=-0.14110324410218308; padj=0.05175423288653064	lfc=0.015957426221447576; padj=0.9309874465595671	lfc=-0.1482399064216068; padj=0.027179886800582677
mmu-miR-369-5p	lfc=-0.0067845319242652875; padj=0.3407786135629546	lfc=-0.015017981839741361; padj=0.14095521914437145	lfc=0.020245184823663716; padj=0.02622938783485702	lfc=0.01201173490818756; padj=0.3407786135629546	lfc=0.012815674154384747; padj=0.28547630885188247	lfc=-0.012453325305302146; padj=0.09268132325230818	lfc=-0.0012677125216346953; padj=0.9769702553219757	lfc=-0.026536711981321407; padj=0.016095680379275525
mmu-miR-369-3p	lfc=-0.0020969643962455774; padj=0.5833604667027033	lfc=-0.005588692776311908; padj=0.8398599725400034	lfc=0.0035158002668906284; padj=0.5443701458566098	lfc=2.4071886824217265e-05; padj=0.7074539677020747	lfc=0.0004961981701247901; padj=0.9309874465595671	lfc=-0.019387762343594902; padj=0.013410537144510933	lfc=0.0028148909230803066; padj=0.9309874465595671	lfc=-0.017069069590639373; padj=0.027179886800582677
mmu-miR-410-5p	lfc=-0.2117660364881941; padj=0.1939308522824107	lfc=-0.010582727472131445; padj=0.8398599725400034	lfc=-0.08532837273607784; padj=0.7508318840891169	lfc=0.11585493627998476; padj=0.23658409332187613	lfc=0.07699238959923056; padj=0.47048642205878966	lfc=0.15585277271448442; padj=0.4887178731852695	lfc=-0.10421770917190878; padj=0.47048642205878966	lfc=-0.025357326056654774; padj=0.7168594361961285
mmu-miR-410-3p	lfc=0.0004874612607596588; padj=0.8398599725400034	lfc=-0.006657389682015336; padj=0.1748533068932927	lfc=0.002946363514776042; padj=0.6650055421020291	lfc=-0.0041984874279990085; padj=0.5443701458566098	lfc=0.0027041025806342073; padj=0.5443701458566098	lfc=-0.015015152791773593; padj=0.016095680379275525	lfc=0.011292110157913262; padj=0.08853377201422956	lfc=-0.006427145214494559; padj=0.24853467917305805
mmu-miR-3072-3p	lfc=-0.09901839905624056; padj=0.3407786135629546	lfc=-0.1880227498736551; padj=0.01657492674985327	lfc=0.10217351851291852; padj=0.07825222852623705	lfc=0.013169167695503843; padj=0.623604884395689	lfc=-0.1467148113036606; padj=0.23658409332187613	lfc=0.006818589032157172; padj=0.8174832600706254	lfc=0.04827688337172125; padj=0.3708443333042212	lfc=0.20181028370753903; padj=0.022914171535340932
mmu-miR-1247-5p	lfc=0.018601081213068853; padj=0.8398599725400034	lfc=-0.07240993839697717; padj=0.01937331933159289	lfc=-0.0018826896737494051; padj=0.9309874465595671	lfc=-0.09289370928379542; padj=0.002945646150532981	lfc=-0.006312882622594382; padj=0.43573066003173655	lfc=0.02622584612899816; padj=0.37337802568045597	lfc=-0.020417633921870276; padj=0.40250382378200356	lfc=0.012121094829722274; padj=0.7168594361961285
mmu-miR-203-5p	lfc=nan; padj=0.43573066003173655	lfc=nan; padj=0.40250382378200356	lfc=nan; padj=0.3407786135629546	lfc=nan; padj=0.23658409332187613	lfc=-0.5160457790928803; padj=0.5443701458566098	lfc=nan; padj=0.016095680379275525	lfc=-0.27339067284160223; padj=0.6650055421020291	lfc=nan; padj=0.006211000298815913
mmu-miR-203-3p	lfc=0.031603175512038145; padj=0.02622938783485702	lfc=0.05559256273024861; padj=0.0009009355963600168	lfc=0.03183040379715076; padj=0.06896433333905408	lfc=0.055819791015361185; padj=0.0003842020270349707	lfc=0.048601616203535744; padj=0.014137969455911484	lfc=0.09235715315650489; padj=0.00032611086815760885	lfc=0.05155075367660862; padj=0.0004776817289569815	lfc=0.0953062906295777; padj=0.0004192098613192271
mmu-miR-6940-3p	lfc=1.4545372501201959; padj=0.1748533068932927	lfc=nan; padj=0.01937331933159289	lfc=nan; padj=0.1748533068932927	lfc=-0.2018654031328271; padj=0.8852339144732017	lfc=-0.6962662471099231; padj=0.7508318840891169	lfc=nan; padj=0.7168594361961285	lfc=nan; padj=0.6650055421020291	lfc=-1.58471530107936; padj=0.9212120545847358
mmu-miR-153-5p	lfc=0.00166617976440899; padj=0.623604884395689	lfc=0.010157584734184677; padj=0.08853377201422956	lfc=0.004584591292163519; padj=0.5067205148778584	lfc=0.013075996261939296; padj=0.06060196971200614	lfc=-0.004403316287291871; padj=0.623604884395689	lfc=-0.02236974791201575; padj=0.009199422653342403	lfc=0.024419365934690965; padj=0.008615558118820473	lfc=0.006452934309966898; padj=0.6209281438231145
mmu-miR-153-3p	lfc=-0.0029031022811748207; padj=0.9769702553219757	lfc=-0.006896947907125552; padj=0.5833604667027033	lfc=0.0031859399444048877; padj=0.7950121719642381	lfc=-0.0008079056815457611; padj=0.8398599725400034	lfc=-0.00030728897999370816; padj=1.0	lfc=0.010364989594525562; padj=0.24853467917305805	lfc=-0.00817119644962924; padj=0.43573066003173655	lfc=0.002501082124889948; padj=0.7168594361961285
mmu-miR-1983	lfc=-0.012277216554944877; padj=0.5833604667027033	lfc=-0.013612410174761681; padj=0.046386593281398644	lfc=-0.03564715118032946; padj=0.0001961614737065427	lfc=-0.03698234480014631; padj=0.0013539414430926307	lfc=-0.014385507069320404; padj=0.09987740276926416	lfc=-0.0017359437289775719; padj=0.19851568979039613	lfc=-0.04183047295458557; padj=0.0004776817289569815	lfc=-0.029180909614242672; padj=0.004126774205385805
mmu-let-7d-5p	lfc=0.009894967729313196; padj=0.06896433333905408	lfc=0.008849148113610409; padj=0.07825222852623705	lfc=0.00197356200660449; padj=0.9309874465595671	lfc=0.0009277423909015305; padj=0.8398599725400034	lfc=-0.0035462792771350786; padj=0.3708443333042212	lfc=-0.010703354811463884; padj=0.06021250140377914	lfc=0.0013372130062490226; padj=0.623604884395689	lfc=-0.00581986252807971; padj=0.3067620949424035
mmu-let-7d-3p	lfc=0.014673351398396517; padj=0.040404119588223694	lfc=0.0040209837502221246; padj=0.7074539677020747	lfc=-0.0019303294935706554; padj=0.9309874465595671	lfc=-0.012582697141745255; padj=0.053097957285583426	lfc=-0.0028836230064790995; padj=0.8852339144732017	lfc=-0.008420115573253364; padj=0.2766049164510952	lfc=-0.004115277557837892; padj=0.3123214216762161	lfc=-0.0096517701246122; padj=0.2766049164510952
mmu-let-7f-5p	lfc=0.006639361908510783; padj=0.03508911609404786	lfc=0.005383299392518949; padj=0.3407786135629546	lfc=0.0006936200197026328; padj=0.7508318840891169	lfc=-0.0005624424962889652; padj=0.9309874465595671	lfc=0.0015808532910316006; padj=0.5833604667027033	lfc=0.0032314833542938636; padj=0.33902086286986766	lfc=-0.0018750413881681554; padj=0.9769702553219757	lfc=-0.0002244113249058771; padj=1.0
mmu-let-7f-1-3p	lfc=-0.005420127081912942; padj=0.8852339144732017	lfc=0.011012330122750973; padj=0.47048642205878966	lfc=0.0022366899681407547; padj=0.40250382378200356	lfc=0.018669147172804806; padj=0.1748533068932927	lfc=-0.022103720676914403; padj=0.06060196971200614	lfc=0.01162025695533796; padj=0.40981138833093633	lfc=-0.004558673948820029; padj=0.6650055421020291	lfc=0.02916530368343242; padj=0.05175423288653064
mmu-let-7a-5p	lfc=0.008073202013463676; padj=0.02622938783485702	lfc=0.006887046529034413; padj=0.21449380778351745	lfc=0.0019937146548588006; padj=0.7508318840891169	lfc=0.0008075591704294934; padj=0.9309874465595671	lfc=0.0018059731829125228; padj=0.9309874465595671	lfc=-0.002422118224630722; padj=0.668216305163999	lfc=-0.0028958926385080994; padj=0.3708443333042212	lfc=-0.007123984046051448; padj=0.17646171380243192
mmu-let-7a-1-3p	lfc=0.008304764274135793; padj=0.40250382378200356	lfc=0.0016507122718191238; padj=0.7950121719642381	lfc=-0.0012945130127091121; padj=0.7950121719642381	lfc=-0.007948565015025636; padj=0.43573066003173655	lfc=-0.016668708054983244; padj=0.0303828219765775	lfc=-0.006565558275576467; padj=0.4887178731852695	lfc=-0.00911126999700555; padj=0.12602212177037309	lfc=0.0009918797824010476; padj=0.9736992897368464
mmu-miR-6943-3p	lfc=1.0690270022586925; padj=0.5443701458566098	lfc=nan; padj=0.08853377201422956	lfc=nan; padj=0.43573066003173655	lfc=-0.17737451554000783; padj=0.7074539677020747	lfc=nan; padj=0.02622938783485702	lfc=nan; padj=0.0321141793079075	lfc=nan; padj=0.02257606252313358	lfc=nan; padj=0.06021250140377914
mmu-miR-6944-3p	lfc=-0.009951271328008915; padj=0.21449380778351745	lfc=0.006554676578749398; padj=0.623604884395689	lfc=-0.048898411390164945; padj=0.0007314819918142256	lfc=-0.03239246348340685; padj=0.01937331933159289	lfc=-0.014223536518885409; padj=0.21449380778351745	lfc=0.006115143013841109; padj=0.668216305163999	lfc=-0.015806300178883924; padj=0.21449380778351745	lfc=0.00453237935384252; padj=0.668216305163999
mmu-miR-6945-3p	lfc=0.08760959632062676; padj=0.7950121719642381	lfc=-0.4355672033256367; padj=0.040404119588223694	lfc=0.27769960598687143; padj=0.14095521914437145	lfc=-0.24547719365939213; padj=0.43573066003173655	lfc=-0.1605117194392339; padj=0.3708443333042212	lfc=-0.4969088310711135; padj=0.13791345941250951	lfc=-0.016411031696225972; padj=0.8398599725400034	lfc=-0.3528081433281057; padj=0.24853467917305805
mmu-miR-874-5p	lfc=-0.013484494039648243; padj=0.21449380778351745	lfc=-0.030368323119386875; padj=0.06896433333905408	lfc=0.017451790384007113; padj=0.28547630885188247	lfc=0.0005679613042682871; padj=0.623604884395689	lfc=0.011024975020195267; padj=0.7074539677020747	lfc=-0.005846610842841438; padj=0.3067620949424035	lfc=0.00728477424495825; padj=0.43573066003173655	lfc=-0.009586811618078492; padj=0.5751565767276567
mmu-miR-874-3p	lfc=-0.024648178416317768; padj=0.02622938783485702	lfc=-0.02784655857803703; padj=0.02622938783485702	lfc=0.006407410248282633; padj=0.43573066003173655	lfc=0.0032090300865634316; padj=0.7950121719642381	lfc=-0.01830137682718711; padj=0.11235119769046395	lfc=0.011356970350357262; padj=0.4887178731852695	lfc=-0.006096771096779216; padj=0.9309874465595671	lfc=0.023561576080765256; padj=0.10620632068160006
mmu-miR-7a-5p	lfc=0.030833691924446564; padj=0.03508911609404786	lfc=0.028233925674173373; padj=0.07825222852623705	lfc=-0.005409065889687975; padj=0.9309874465595671	lfc=-0.008008832139961331; padj=0.7950121719642381	lfc=0.04147298648303099; padj=0.06896433333905408	lfc=-0.021824833729840388; padj=0.3067620949424035	lfc=0.01220425903751666; padj=0.43573066003173655	lfc=-0.051093561175354615; padj=0.009199422653342403
mmu-miR-7a-1-3p	lfc=0.014792368418479154; padj=0.1748533068932927	lfc=0.0059942579848221485; padj=0.3708443333042212	lfc=-0.004960523415672299; padj=0.9309874465595671	lfc=-0.013758633849329245; padj=0.15721275334000387	lfc=-0.00015703010181640294; padj=0.9309874465595671	lfc=0.012663751268719756; padj=0.44827886220819	lfc=-0.01588288225372633; padj=0.12602212177037309	lfc=-0.0030621008831900956; padj=0.8690658904880387
mmu-miR-23b-3p	lfc=0.0005789343981950009; padj=0.8398599725400034	lfc=0.0008352284937053582; padj=0.7508318840891169	lfc=0.0034647106671849173; padj=0.3407786135629546	lfc=0.003721004762695388; padj=0.43573066003173655	lfc=-0.0009076460343839531; padj=0.9309874465595671	lfc=0.006722435964525042; padj=0.44827886220819	lfc=2.4037247536570496e-05; padj=0.5067205148778584	lfc=0.007654119246445688; padj=0.22252027352475368
mmu-miR-27b-5p	lfc=0.033056919789089506; padj=0.046386593281398644	lfc=0.04037711392260926; padj=0.08853377201422956	lfc=0.0064537116788515115; padj=0.5067205148778584	lfc=0.013773905812371248; padj=0.7950121719642381	lfc=0.01718796563321374; padj=0.5443701458566098	lfc=-0.005992091312493584; padj=0.9736992897368464	lfc=0.07520002176561644; padj=0.007259954988190575	lfc=0.052019964819909136; padj=0.04431379228316605
mmu-miR-27b-3p	lfc=-0.0005417226158279435; padj=0.9769702553219757	lfc=-0.006576909190466805; padj=0.14095521914437145	lfc=0.011298501938479515; padj=0.007259954988190575	lfc=0.005263315363840726; padj=0.28547630885188247	lfc=-0.003879927934685147; padj=0.3407786135629546	lfc=0.010379910284274249; padj=0.0321141793079075	lfc=-0.0015404259194871368; padj=0.8852339144732017	lfc=0.01271941229947206; padj=0.022914171535340932
mmu-miR-9-5p	lfc=0.004830766213870912; padj=0.3123214216762161	lfc=0.00038347568551672144; padj=0.9309874465595671	lfc=-0.006423413567749302; padj=0.1748533068932927	lfc=-0.010870704096103377; padj=0.053097957285583426	lfc=-0.007114070964605858; padj=0.1748533068932927	lfc=-0.015436956788736864; padj=0.005072912660238282	lfc=0.002683152941786262; padj=0.7950121719642381	lfc=-0.005639732882344594; padj=0.24853467917305805
mmu-miR-9-3p	lfc=-0.002445794090576592; padj=0.8398599725400034	lfc=0.006450953991332209; padj=0.28547630885188247	lfc=-0.012083145831026983; padj=0.08853377201422956	lfc=-0.0031863977491181383; padj=0.5833604667027033	lfc=-0.01211561870279812; padj=0.06060196971200614	lfc=-0.01119912478437877; padj=0.04431379228316605	lfc=-0.010147670791822374; padj=0.15721275334000387	lfc=-0.009231176873402963; padj=0.17646171380243192
mmu-miR-582-5p	lfc=-0.0021801564391349033; padj=0.9309874465595671	lfc=-0.011786085671736463; padj=0.21449380778351745	lfc=-0.004639692045732487; padj=0.43573066003173655	lfc=-0.014245621278334087; padj=0.12602212177037309	lfc=-0.0010955331777582243; padj=0.6650055421020291	lfc=0.003908997635029074; padj=0.4887178731852695	lfc=-0.0016978024274912982; padj=0.47048642205878966	lfc=0.0033067283852963804; padj=0.4887178731852695
mmu-miR-582-3p	lfc=-0.006102812378349563; padj=0.47048642205878966	lfc=-0.01950265651345842; padj=0.014137969455911484	lfc=-0.0034097468780272143; padj=0.28547630885188247	lfc=-0.016809591013136123; padj=0.12602212177037309	lfc=-0.00861540296363898; padj=0.3708443333042212	lfc=-0.004354174033512266; padj=0.668216305163999	lfc=0.0024719173793850864; padj=0.8398599725400034	lfc=0.006733146309511818; padj=0.7666793603687381
mmu-miR-449c-5p	lfc=-0.04391837535062059; padj=0.8852339144732017	lfc=0.4062012197476706; padj=0.21449380778351745	lfc=-0.48208855144207957; padj=0.1939308522824107	lfc=-0.03196895634378831; padj=0.9309874465595671	lfc=-1.0007398716995697; padj=0.046386593281398644	lfc=-0.0027002242468388924; padj=0.9212120545847358	lfc=-0.2140096809913224; padj=0.47048642205878966	lfc=0.7840299664614087; padj=0.22252027352475368
mmu-miR-449a-5p	lfc=0.018129807746819375; padj=0.9309874465595671	lfc=0.2004836291636723; padj=0.12602212177037309	lfc=0.14131852459550706; padj=0.7074539677020747	lfc=0.32367234601236006; padj=0.06060196971200614	lfc=-0.049612468154564986; padj=0.47048642205878966	lfc=-0.12341773340743427; padj=0.33902086286986766	lfc=-0.14459788461397868; padj=0.2602362026171888	lfc=-0.21840314986684808; padj=0.1562877116676799
mmu-miR-3076-3p	lfc=-0.0836638664144758; padj=0.2602362026171888	lfc=0.07203953520304238; padj=0.40250382378200356	lfc=-0.050009756982727145; padj=0.47048642205878966	lfc=0.10569364463479101; padj=0.28547630885188247	lfc=-0.026098114080808362; padj=0.8398599725400034	lfc=0.16539558510192798; padj=0.3067620949424035	lfc=-0.11604805707136204; padj=0.7950121719642381	lfc=0.07544564211137442; padj=0.5751565767276567
mmu-miR-346-5p	lfc=-0.029802859312524146; padj=0.15721275334000387	lfc=-0.036375540168163106; padj=0.12602212177037309	lfc=0.018526616715983713; padj=0.5067205148778584	lfc=0.011953935860344716; padj=0.3708443333042212	lfc=0.007866406015781832; padj=0.9309874465595671	lfc=0.010325105289658371; padj=0.7168594361961285	lfc=-0.03265170716540789; padj=0.06060196971200614	lfc=-0.030193007891531367; padj=0.13791345941250951
mmu-miR-378c	lfc=0.012827539841012078; padj=0.23658409332187613	lfc=-0.005928783782639176; padj=0.8398599725400034	lfc=-0.0038251762867477614; padj=0.5443701458566098	lfc=-0.022581499910399084; padj=0.08853377201422956	lfc=-0.0005649821932719706; padj=0.9769702553219757	lfc=-0.011237425671594109; padj=0.6209281438231145	lfc=-0.00043810391893345707; padj=0.623604884395689	lfc=-0.0111105473972556; padj=0.3067620949424035
mmu-miR-6948-3p	lfc=0.21963749283238262; padj=0.3123214216762161	lfc=0.04993030536615033; padj=0.623604884395689	lfc=0.390347933421895; padj=0.03508911609404786	lfc=0.2206407459556626; padj=0.06896433333905408	lfc=0.0013462647592018804; padj=0.9769702553219757	lfc=0.09498673218551003; padj=0.40981138833093633	lfc=-0.014419141831998512; padj=0.8852339144732017	lfc=0.07922132559430976; padj=0.7666793603687381
mmu-miR-208a-5p	lfc=0.030448915840399597; padj=1.0	lfc=0.058805719066000905; padj=0.23658409332187613	lfc=0.07478206666698965; padj=0.3123214216762161	lfc=0.10313886989259084; padj=0.12602212177037309	lfc=0.030237381677936336; padj=0.5833604667027033	lfc=0.046374861539511716; padj=0.33902086286986766	lfc=-0.010574730462309109; padj=0.6650055421020291	lfc=0.005562749399266529; padj=0.9212120545847358
mmu-miR-208a-3p	lfc=2.0775462005727197; padj=0.1939308522824107	lfc=0.18143438727932387; padj=0.8852339144732017	lfc=1.9010633339198642; padj=0.1939308522824107	lfc=0.004951520626468434; padj=0.9769702553219757	lfc=-0.45973043448902384; padj=0.5833604667027033	lfc=-0.275719015393209; padj=0.5751565767276567	lfc=0.7760125620210379; padj=0.7508318840891169	lfc=0.9600239811168528; padj=0.6209281438231145
mmu-miR-208b-3p	lfc=-0.07295628522922472; padj=0.43573066003173655	lfc=-0.15454776760236638; padj=0.15721275334000387	lfc=0.00859328215935756; padj=0.6650055421020291	lfc=-0.072998200213784; padj=0.7950121719642381	lfc=0.10488714091814397; padj=0.28547630885188247	lfc=0.24510748511568034; padj=0.03779708390871803	lfc=-0.03490622889087324; padj=0.8398599725400034	lfc=0.10531411530666311; padj=0.40981138833093633
mmu-miR-3077-3p	lfc=0.05714707415376547; padj=0.5443701458566098	lfc=-0.10226485677050699; padj=0.14095521914437145	lfc=0.1868861618550266; padj=0.07825222852623705	lfc=0.02747423093075395; padj=0.8852339144732017	lfc=0.1021125315093801; padj=0.14095521914437145	lfc=-0.07770611938086369; padj=0.7666793603687381	lfc=0.04796575055668658; padj=1.0	lfc=-0.13185290033355718; padj=0.22252027352475368
mmu-miR-16-5p	lfc=0.006546995437378883; padj=0.2602362026171888	lfc=0.007483433571840095; padj=0.08853377201422956	lfc=0.014016864746958289; padj=0.02622938783485702	lfc=0.0149533028814197; padj=0.046386593281398644	lfc=0.00602715885236532; padj=0.28547630885188247	lfc=0.009379518332550395; padj=0.17646171380243192	lfc=0.004558036732359107; padj=0.47048642205878966	lfc=0.007910396212544; padj=0.13791345941250951
mmu-miR-16-1-3p	lfc=0.03145763665681841; padj=0.3708443333042212	lfc=-0.03629605273254052; padj=0.3123214216762161	lfc=0.09216074388805331; padj=0.03508911609404786	lfc=0.024407054498694524; padj=0.7508318840891169	lfc=-0.014546330244185208; padj=0.7508318840891169	lfc=0.05128580980367643; padj=0.22252027352475368	lfc=0.07242281968871371; padj=0.053097957285583426	lfc=0.13825495973657545; padj=0.0017358602386387972
mmu-miR-15a-5p	lfc=0.005710069346680702; padj=0.3407786135629546	lfc=0.011954396133556101; padj=0.040404119588223694	lfc=0.01856786033744621; padj=0.004264764914030538	lfc=0.024812187124321906; padj=0.0013539414430926307	lfc=-0.003955527330635064; padj=0.47048642205878966	lfc=0.0148687091556731; padj=0.04431379228316605	lfc=0.007539278239770488; padj=0.1748533068932927	lfc=0.02636351472607869; padj=0.0013838653775658093
mmu-miR-15a-3p	lfc=-0.02640426056557736; padj=0.6650055421020291	lfc=-0.05239896891490294; padj=0.43573066003173655	lfc=0.07770346353141006; padj=0.08853377201422956	lfc=0.0517087551820843; padj=0.40250382378200356	lfc=-0.04931604207692881; padj=0.3123214216762161	lfc=0.14354854126154176; padj=0.019242436939707945	lfc=-0.029646489322817986; padj=0.7074539677020747	lfc=0.16321809401565276; padj=0.027179886800582677
mmu-miR-598-5p	lfc=0.14415846649721337; padj=0.7950121719642381	lfc=1.4170186758241388; padj=1.0	lfc=nan; padj=0.21449380778351745	lfc=nan; padj=0.21449380778351745	lfc=0.3913668762411028; padj=0.5443701458566098	lfc=0.15687433613400484; padj=0.8690658904880387	lfc=0.12493397735068007; padj=0.7950121719642381	lfc=-0.10955856275641786; padj=0.7168594361961285
mmu-miR-598-3p	lfc=0.011128728073285158; padj=0.11235119769046395	lfc=0.005010055042088284; padj=0.23658409332187613	lfc=0.007374426675721439; padj=0.23658409332187613	lfc=0.0012557536445245395; padj=0.7074539677020747	lfc=-0.00825468949221562; padj=0.08853377201422956	lfc=-0.025930972737751367; padj=0.0021685684190888687	lfc=0.01444776107268242; padj=0.02257606252313358	lfc=-0.00322852217285326; padj=0.8174832600706254
mmu-miR-124-5p	lfc=0.013081029258905247; padj=0.15721275334000387	lfc=0.015373143795375096; padj=0.06896433333905408	lfc=-0.017513149570915196; padj=0.12602212177037309	lfc=-0.01522103503444536; padj=0.1939308522824107	lfc=0.0016569126463313888; padj=0.8852339144732017	lfc=-0.03940481277525143; padj=0.027179886800582677	lfc=0.020337164219520868; padj=0.1748533068932927	lfc=-0.020724561202061793; padj=0.19851568979039613
mmu-miR-124-3p	lfc=-0.005194541274715596; padj=0.23658409332187613	lfc=-0.008354346100534824; padj=0.1748533068932927	lfc=0.006381824332373781; padj=0.1748533068932927	lfc=0.0032220195065546563; padj=0.3123214216762161	lfc=-0.007526252375057665; padj=0.1939308522824107	lfc=-0.004655110529364535; padj=0.12125097588073804	lfc=-0.011259626845901512; padj=0.21449380778351745	lfc=-0.008388485000208399; padj=0.22252027352475368
mmu-miR-3078-5p	lfc=-0.055790482226112846; padj=0.02622938783485702	lfc=-0.05431488442914842; padj=0.040404119588223694	lfc=0.020124971577918083; padj=0.40250382378200356	lfc=0.021600569374882497; padj=0.28547630885188247	lfc=-0.04013556784389849; padj=0.11235119769046395	lfc=-0.019631992553021574; padj=0.6209281438231145	lfc=0.03065116902445222; padj=0.12602212177037309	lfc=0.05115474431532903; padj=0.09268132325230818
mmu-miR-320-3p	lfc=0.017029256019447717; padj=0.01937331933159289	lfc=0.02630940260161091; padj=0.0024367348089890145	lfc=-0.003267192746115783; padj=0.5833604667027033	lfc=0.006012953836047129; padj=0.5067205148778584	lfc=-0.005451061063724879; padj=0.5067205148778584	lfc=0.010293899945659294; padj=0.3067620949424035	lfc=0.0006323341012391858; padj=0.8398599725400034	lfc=0.016377295110623327; padj=0.08057521395813547
mmu-miR-17-5p	lfc=0.006602830247913345; padj=0.40250382378200356	lfc=0.02861268992497286; padj=0.040404119588223694	lfc=-0.0319527647495127; padj=0.01937331933159289	lfc=-0.009942905072453401; padj=0.623604884395689	lfc=-0.0012522404253084336; padj=0.9309874465595671	lfc=0.05723832477117628; padj=0.002698190805807959	lfc=-0.030146445788046577; padj=0.040404119588223694	lfc=0.02834411940843831; padj=0.027179886800582677
mmu-miR-17-3p	lfc=-0.010133514745753192; padj=0.43573066003173655	lfc=0.05907686301802186; padj=0.0009009355963600168	lfc=-0.08576846233501294; padj=6.0057602968049e-05	lfc=-0.016558084571237912; padj=0.47048642205878966	lfc=0.0235136757546838; padj=0.3123214216762161	lfc=0.08388704478499918; padj=0.004126774205385805	lfc=-0.03584919137186204; padj=0.1939308522824107	lfc=0.024524177658453567; padj=0.24853467917305805
mmu-miR-18a-5p	lfc=0.0275976834305601; padj=0.23658409332187613	lfc=0.043399844279811826; padj=0.2602362026171888	lfc=-0.11257485483724829; padj=0.0016520394562341636	lfc=-0.09677269398799662; padj=0.008615558118820473	lfc=0.0037658123469378312; padj=0.8852339144732017	lfc=0.0881439802461255; padj=0.04431379228316605	lfc=-0.07687751588320661; padj=0.046386593281398644	lfc=0.007500652015981059; padj=0.9212120545847358
mmu-miR-18a-3p	lfc=0.16952994243871983; padj=0.9769702553219757	lfc=1.2291452529257236; padj=0.3123214216762161	lfc=-1.473170692882351; padj=0.15721275334000387	lfc=-0.4135553823953471; padj=0.9309874465595671	lfc=-0.30079226305681517; padj=0.47048642205878966	lfc=1.8850981218037386; padj=0.1562877116676799	lfc=-1.9437784186941707; padj=0.046386593281398644	lfc=0.24211196616638306; padj=0.5310451014658126
mmu-miR-19a-3p	lfc=-0.005051593108935938; padj=0.7508318840891169	lfc=0.06165353581625884; padj=0.014137969455911484	lfc=-0.06326084634937856; padj=0.006098945931214367	lfc=0.0034442825758161707; padj=0.9309874465595671	lfc=-0.011184624104190388; padj=0.5443701458566098	lfc=0.08474326787269028; padj=0.004126774205385805	lfc=-0.03860864125136613; padj=0.06060196971200614	lfc=0.057319250725514685; padj=0.06021250140377914
mmu-miR-20a-5p	lfc=0.002159952702058647; padj=0.5833604667027033	lfc=0.0335115729905422; padj=0.010193104991108252	lfc=-0.02236679893539847; padj=0.09987740276926416	lfc=0.008984821353085306; padj=0.5067205148778584	lfc=0.005136277980130416; padj=0.9769702553219757	lfc=0.04489539949308772; padj=0.006211000298815913	lfc=-0.02102499256733658; padj=0.03508911609404786	lfc=0.01873412894562097; padj=0.24853467917305805
mmu-miR-20a-3p	lfc=0.10374093500116059; padj=0.5833604667027033	lfc=0.238995712879053; padj=0.43573066003173655	lfc=-0.336775866350801; padj=0.23658409332187613	lfc=-0.20152108847290867; padj=0.40250382378200356	lfc=0.0619237250070095; padj=0.8398599725400034	lfc=0.42715146864992876; padj=0.10620632068160006	lfc=-0.45221283842156645; padj=0.06060196971200614	lfc=-0.08698509477864702; padj=0.9736992897368464
mmu-miR-19b-3p	lfc=0.01327108139309424; padj=0.09987740276926416	lfc=0.022042553513495627; padj=0.014137969455911484	lfc=-0.02048310065249319; padj=0.046386593281398644	lfc=-0.011711628532091718; padj=0.1939308522824107	lfc=0.00704585184810289; padj=0.1939308522824107	lfc=0.029538730903660753; padj=0.011129227614007952	lfc=-0.01694726566450726; padj=0.040404119588223694	lfc=0.005545613391050593; padj=0.5310451014658126
mmu-miR-92a-3p	lfc=0.013159635369869646; padj=0.15721275334000387	lfc=0.027563824762446152; padj=7.658289467492398e-05	lfc=-0.005669943829762177; padj=0.3123214216762161	lfc=0.008734245562814377; padj=0.2602362026171888	lfc=-0.0017210974567891172; padj=0.5443701458566098	lfc=0.00014845356887096015; padj=0.3067620949424035	lfc=0.007061645187425405; padj=0.7074539677020747	lfc=0.008931196213085435; padj=0.10620632068160006
mmu-miR-92a-1-5p	lfc=0.02657316352951273; padj=0.9309874465595671	lfc=0.1391325564990366; padj=0.28547630885188247	lfc=-0.11941464793054522; padj=0.28547630885188247	lfc=-0.006855254961021454; padj=0.9769702553219757	lfc=-0.03829664957944524; padj=0.8398599725400034	lfc=0.2441979904750906; padj=0.027179886800582677	lfc=-0.12711122507997727; padj=0.40250382378200356	lfc=0.15538341497455854; padj=0.10620632068160006
mmu-miR-28c	lfc=-0.1639921918744828; padj=0.14095521914437145	lfc=-0.21598331966355894; padj=0.06896433333905408	lfc=-0.02775999454724174; padj=1.0	lfc=-0.07975112233631784; padj=0.5443701458566098	lfc=-0.07322806588815588; padj=0.2602362026171888	lfc=-0.09000529595861058; padj=0.44827886220819	lfc=0.03029839805749235; padj=0.7074539677020747	lfc=0.013521167987037659; padj=0.6209281438231145
mmu-miR-30b-5p	lfc=-0.0033535960009107866; padj=0.8852339144732017	lfc=-0.0027169736763160966; padj=0.8852339144732017	lfc=0.019495878820443055; padj=0.06896433333905408	lfc=0.02013250114503759; padj=0.046386593281398644	lfc=0.003657810614769273; padj=0.7950121719642381	lfc=0.004865065028096124; padj=0.7666793603687381	lfc=-0.0037281534854055162; padj=0.7074539677020747	lfc=-0.002520899072078617; padj=0.7666793603687381
mmu-miR-30b-3p	lfc=0.024712524575490457; padj=0.8398599725400034	lfc=0.22026796169018667; padj=0.01657492674985327	lfc=0.0022161475571672324; padj=0.7950121719642381	lfc=0.19777158467186357; padj=0.12602212177037309	lfc=0.25508842516846725; padj=0.0303828219765775	lfc=0.13943445910041674; padj=0.2766049164510952	lfc=0.07705353451037425; padj=0.5833604667027033	lfc=-0.03860043155767619; padj=0.37337802568045597
mmu-miR-30d-5p	lfc=-0.005748038473467536; padj=0.5067205148778584	lfc=0.0061304883945857815; padj=0.43573066003173655	lfc=0.010341440818996104; padj=0.40250382378200356	lfc=0.022219967687049383; padj=0.01657492674985327	lfc=0.00877447590334492; padj=0.47048642205878966	lfc=0.0015638186372885054; padj=0.9212120545847358	lfc=-0.002591171501111178; padj=0.5067205148778584	lfc=-0.009801828767167784; padj=0.17646171380243192
mmu-miR-30d-3p	lfc=0.01284552827894874; padj=0.2602362026171888	lfc=-0.016682496928470396; padj=0.01657492674985327	lfc=0.0306467683147136; padj=0.003549838634913565	lfc=0.0011187431072943615; padj=0.7074539677020747	lfc=-0.01278020643793026; padj=0.14095521914437145	lfc=-0.006983096069177208; padj=0.37337802568045597	lfc=0.008397474383360368; padj=0.40250382378200356	lfc=0.01419458475211322; padj=0.12125097588073804
mmu-miR-151-5p	lfc=-0.006565339063955681; padj=0.3708443333042212	lfc=-0.0051482336533163935; padj=0.3708443333042212	lfc=0.004195330044493798; padj=0.3708443333042212	lfc=0.005612435455133147; padj=0.28547630885188247	lfc=-0.010082260072771573; padj=0.046386593281398644	lfc=0.011900268056130193; padj=0.17646171380243192	lfc=-0.011593657593748188; padj=0.053097957285583426	lfc=0.01038887053515367; padj=0.17646171380243192
mmu-miR-151-3p	lfc=0.007285669238028871; padj=0.3123214216762161	lfc=0.006623965154953587; padj=0.12602212177037309	lfc=0.0022820336963142226; padj=0.7074539677020747	lfc=0.0016203296132387575; padj=0.7950121719642381	lfc=-0.0054284076041820825; padj=0.6650055421020291	lfc=-0.0034953883869880387; padj=0.8174832600706254	lfc=0.0030726502085884483; padj=0.5833604667027033	lfc=0.005005669425782701; padj=0.6209281438231145
mmu-miR-6953-3p	lfc=-0.14977466973413367; padj=0.014137969455911484	lfc=-0.07632359496747325; padj=0.3123214216762161	lfc=-0.014598097424162468; padj=0.7508318840891169	lfc=0.05885297734249779; padj=0.14095521914437145	lfc=-0.0919108243331637; padj=0.02622938783485702	lfc=0.008867691395571562; padj=1.0	lfc=-0.07029060398783255; padj=0.07825222852623705	lfc=0.03048791174090296; padj=0.7168594361961285
mmu-miR-1943-5p	lfc=-0.012862634285436027; padj=0.9309874465595671	lfc=-0.04374246106930451; padj=0.43573066003173655	lfc=0.07265916562917274; padj=0.1748533068932927	lfc=0.04177933884530423; padj=0.9769702553219757	lfc=0.00863034912957885; padj=0.47048642205878966	lfc=0.0796924734354541; padj=0.3067620949424035	lfc=-0.05618799409920881; padj=0.3708443333042212	lfc=0.014874130206666296; padj=0.668216305163999
mmu-miR-33-5p	lfc=-0.0064769591308407376; padj=0.5443701458566098	lfc=-0.009499511347295337; padj=0.2602362026171888	lfc=0.03149709071913794; padj=0.002945646150532981	lfc=0.02847453850268333; padj=0.002945646150532981	lfc=0.009354131831035886; padj=0.40250382378200356	lfc=0.015222117626173511; padj=0.3067620949424035	lfc=0.007044975931954766; padj=0.47048642205878966	lfc=0.012912961727092257; padj=0.33902086286986766
mmu-miR-33-3p	lfc=0.00762610625407346; padj=0.6650055421020291	lfc=-0.0038617682183127934; padj=1.0	lfc=0.05242933915377436; padj=0.004264764914030538	lfc=0.040941464681388304; padj=0.06060196971200614	lfc=-0.003113010593748765; padj=0.7950121719642381	lfc=0.006309226632630563; padj=0.9212120545847358	lfc=0.01121301389339561; padj=0.6650055421020291	lfc=0.02063525111977466; padj=0.33902086286986766
mmu-miR-1249-3p	lfc=0.012500219196108685; padj=0.01937331933159289	lfc=-0.00730733871997836; padj=0.9309874465595671	lfc=0.03249364260530168; padj=0.002945646150532981	lfc=0.012686084689214701; padj=0.040404119588223694	lfc=-0.003215306449784521; padj=0.7950121719642381	lfc=-0.028967935543932344; padj=0.08057521395813547	lfc=0.012184819500055484; padj=0.14095521914437145	lfc=-0.013567809594092465; padj=0.9212120545847358
mmu-let-7c-5p	lfc=0.007079591633303407; padj=0.14095521914437145	lfc=0.0049001880506760395; padj=0.3123214216762161	lfc=-0.0015586222036226775; padj=0.623604884395689	lfc=-0.0037380257862499595; padj=0.40250382378200356	lfc=0.0018725347943664055; padj=0.9769702553219757	lfc=-0.0012355234923894698; padj=0.7666793603687381	lfc=-0.006965803650152082; padj=0.09987740276926416	lfc=-0.01007386193690793; padj=0.1562877116676799
mmu-let-7c-2-3p	lfc=0.003250255144031845; padj=0.8398599725400034	lfc=0.006738252858096836; padj=0.623604884395689	lfc=-0.004487908694134207; padj=0.9769702553219757	lfc=-0.0009999109800689484; padj=0.8398599725400034	lfc=-0.013764305792384105; padj=0.01657492674985327	lfc=-0.0005789875228407302; padj=0.668216305163999	lfc=-0.0056659364865006105; padj=0.07825222852623705	lfc=0.007519381783042786; padj=0.2766049164510952
mmu-let-7b-5p	lfc=0.007860556357258202; padj=0.08853377201422956	lfc=0.0003730583435933867; padj=0.7950121719642381	lfc=0.004667566670256433; padj=0.3123214216762161	lfc=-0.002819931343408492; padj=0.6650055421020291	lfc=0.0035963692462787824; padj=0.7074539677020747	lfc=-0.0048841972269338275; padj=0.7168594361961285	lfc=-0.004278933643030653; padj=0.28547630885188247	lfc=-0.012759500116243286; padj=0.06021250140377914
mmu-let-7b-3p	lfc=-0.00422732427926273; padj=0.23658409332187613	lfc=0.01161292009894936; padj=0.3407786135629546	lfc=-0.0006967216646080433; padj=0.9309874465595671	lfc=0.015143522713604316; padj=0.14095521914437145	lfc=0.002878106462914994; padj=0.8398599725400034	lfc=-0.02094416538089393; padj=0.13791345941250951	lfc=-0.002861779756249044; padj=0.3708443333042212	lfc=-0.026684051600057723; padj=0.04431379228316605
mmu-miR-6958-3p	lfc=0.15050700267718942; padj=0.8398599725400034	lfc=0.5978038024587742; padj=0.02622938783485702	lfc=-0.3476830136175439; padj=0.28547630885188247	lfc=0.09961378616404094; padj=0.5443701458566098	lfc=-0.5742772513121707; padj=0.01937331933159289	lfc=-0.2949487028902148; padj=0.37337802568045597	lfc=-0.04526784653254444; padj=0.8852339144732017	lfc=0.2340607018894116; padj=0.22252027352475368
mmu-miR-1291	lfc=-0.15502737051170237; padj=0.40250382378200356	lfc=0.33783013345101937; padj=0.1748533068932927	lfc=-0.640407854592087; padj=0.008615558118820473	lfc=-0.1475503506293654; padj=0.8852339144732017	lfc=0.03786123199394187; padj=0.6650055421020291	lfc=-0.1324485530911168; padj=0.4887178731852695	lfc=0.1645679627013975; padj=0.3407786135629546	lfc=-0.005741822383661005; padj=1.0
mmu-miR-148b-5p	lfc=-0.0175584838116694; padj=0.2602362026171888	lfc=-0.017205253375401144; padj=0.28547630885188247	lfc=0.025077031447505494; padj=0.15721275334000387	lfc=0.025430261883773873; padj=0.23658409332187613	lfc=-0.019047921003299526; padj=0.06060196971200614	lfc=0.03753947457658882; padj=0.027179886800582677	lfc=-0.01040715769183218; padj=0.7074539677020747	lfc=0.04618023788805646; padj=0.019242436939707945
mmu-miR-148b-3p	lfc=-0.00982838921249096; padj=0.06060196971200614	lfc=-0.017397172143397033; padj=0.0013539414430926307	lfc=-0.001839519181555652; padj=0.623604884395689	lfc=-0.009408302112461605; padj=0.046386593281398644	lfc=-0.0028204757851179787; padj=0.9309874465595671	lfc=0.009287738175280696; padj=0.10620632068160006	lfc=0.0009354045861232575; padj=0.8398599725400034	lfc=0.01304361854652191; padj=0.03779708390871803
mmu-miR-193b-5p	lfc=1.0770792345005396; padj=0.14095521914437145	lfc=nan; padj=0.21449380778351745	lfc=nan; padj=0.40250382378200356	lfc=-0.936952337042552; padj=0.40250382378200356	lfc=nan; padj=0.09987740276926416	lfc=nan; padj=0.2766049164510952	lfc=nan; padj=0.21449380778351745	lfc=nan; padj=0.17646171380243192
mmu-miR-193b-3p	lfc=-0.022315767996389464; padj=0.053097957285583426	lfc=0.005148004986455562; padj=0.6650055421020291	lfc=0.005326043653486175; padj=0.623604884395689	lfc=0.032789816636331154; padj=0.007259954988190575	lfc=-0.024593960352548235; padj=0.40250382378200356	lfc=0.02197920127693833; padj=0.33902086286986766	lfc=-0.0066661378151817476; padj=0.9309874465595671	lfc=0.03990702381430486; padj=0.12125097588073804
mmu-miR-484	lfc=-0.001380925090402613; padj=0.623604884395689	lfc=0.0068123104188920055; padj=0.1748533068932927	lfc=-0.01792886435905526; padj=0.00024620623282277246	lfc=-0.009735628849760578; padj=0.03508911609404786	lfc=-0.015351476530989032; padj=0.005107905424995494	lfc=0.010025429970639255; padj=0.3067620949424035	lfc=-0.02431990910850045; padj=0.002945646150532981	lfc=0.0010569973931277884; padj=0.6209281438231145
mmu-miR-130b-5p	lfc=-0.006146068865708939; padj=0.8398599725400034	lfc=0.019843667549991874; padj=0.5833604667027033	lfc=-0.002554908090912524; padj=0.9769702553219757	lfc=0.02343482832478843; padj=0.2602362026171888	lfc=-0.06985275730632588; padj=0.005107905424995494	lfc=-0.0891747897251426; padj=0.022914171535340932	lfc=0.039570820578422164; padj=0.2602362026171888	lfc=0.020248788159605565; padj=0.4887178731852695
mmu-miR-130b-3p	lfc=-0.013160210241835979; padj=0.47048642205878966	lfc=-0.03339548866334615; padj=0.06896433333905408	lfc=0.001286561092208647; padj=0.9769702553219757	lfc=-0.018948717329301513; padj=0.5067205148778584	lfc=-0.05921369818017049; padj=0.010193104991108252	lfc=0.018396077878554757; padj=0.40981138833093633	lfc=-0.05192960442768393; padj=0.007259954988190575	lfc=0.025680171631041075; padj=0.22252027352475368
mmu-miR-301b-3p	lfc=-0.08088863983967952; padj=0.014137969455911484	lfc=-0.0007054998694504429; padj=0.8852339144732017	lfc=-0.02999064543484946; padj=0.15721275334000387	lfc=0.050192494535379606; padj=0.06896433333905408	lfc=-0.11364446915958103; padj=0.0001961614737065427	lfc=0.020448784289717196; padj=0.5310451014658126	lfc=-0.03222931687362753; padj=0.28547630885188247	lfc=0.10186393657567062; padj=0.0005366804361047722
mmu-miR-1306-3p	lfc=nan; padj=0.040404119588223694	lfc=nan; padj=0.053097957285583426	lfc=nan; padj=0.040404119588223694	lfc=nan; padj=0.046386593281398644	lfc=nan; padj=0.47048642205878966	lfc=-0.8998652323340905; padj=0.8690658904880387	lfc=1.4730133980891966; padj=0.623604884395689	lfc=nan; padj=0.13791345941250951
mmu-miR-1306-5p	lfc=0.05632072562400107; padj=0.07825222852623705	lfc=0.0022293589885984057; padj=0.7074539677020747	lfc=-0.006313301863250751; padj=1.0	lfc=-0.060404668498653565; padj=0.09987740276926416	lfc=-0.03839170559041928; padj=0.28547630885188247	lfc=-0.008845772334289894; padj=0.5751565767276567	lfc=0.010536129086089023; padj=0.6650055421020291	lfc=0.0400820623422185; padj=0.24853467917305805
mmu-miR-185-5p	lfc=0.0054925985251507185; padj=0.40250382378200356	lfc=0.020880216520622625; padj=0.040404119588223694	lfc=-0.012129062317664287; padj=0.1748533068932927	lfc=0.003258555677807515; padj=0.3708443333042212	lfc=0.017219851713976643; padj=0.09987740276926416	lfc=0.005158958152419039; padj=0.24853467917305805	lfc=0.0026501006548016073; padj=1.0	lfc=-0.009410792906756046; padj=0.09268132325230818
mmu-miR-185-3p	lfc=0.0015759397836379889; padj=0.7950121719642381	lfc=-0.004398583573854005; padj=0.7074539677020747	lfc=0.007544961498379678; padj=0.7950121719642381	lfc=0.0015704381408877875; padj=0.9309874465595671	lfc=0.046027281442279994; padj=0.15721275334000387	lfc=0.06839399654446167; padj=0.027179886800582677	lfc=-0.010039640507812165; padj=0.7074539677020747	lfc=0.012327074594369715; padj=0.7168594361961285
mmu-miR-1224-5p	lfc=0.045214363864311456; padj=0.01657492674985327	lfc=0.021004891889857782; padj=0.43573066003173655	lfc=0.03176232388334116; padj=0.09987740276926416	lfc=0.007552851908887633; padj=0.9769702553219757	lfc=-0.006496686739007692; padj=0.6650055421020291	lfc=-0.056090527017200464; padj=0.09268132325230818	lfc=0.02747968117633342; padj=0.1748533068932927	lfc=-0.022114159101859345; padj=0.7168594361961285
mmu-miR-1224-3p	lfc=0.07271155232396749; padj=0.3708443333042212	lfc=0.09378418467206982; padj=0.5443701458566098	lfc=0.046525598579008294; padj=0.7074539677020747	lfc=0.06759823092711068; padj=0.623604884395689	lfc=0.10788397431924135; padj=0.623604884395689	lfc=-0.4157310264199704; padj=0.0017358602386387972	lfc=0.2856089529464049; padj=0.014137969455911484	lfc=-0.23800604779280657; padj=0.08057521395813547
mmu-miR-28a-5p	lfc=0.00890784964532809; padj=0.6650055421020291	lfc=-0.01052904980123761; padj=0.15721275334000387	lfc=0.013241051919744189; padj=0.23658409332187613	lfc=-0.006195847526821579; padj=0.47048642205878966	lfc=-0.008324677740596144; padj=0.3407786135629546	lfc=-0.002703786471529239; padj=0.8690658904880387	lfc=-0.013853399722083218; padj=0.15721275334000387	lfc=-0.00823250845301609; padj=0.4887178731852695
mmu-miR-28a-3p	lfc=0.035792047552588795; padj=0.21449380778351745	lfc=0.027954367162482143; padj=0.5067205148778584	lfc=-0.04002423553373582; padj=0.23658409332187613	lfc=-0.047861915923842625; padj=0.1939308522824107	lfc=0.0028046047231225476; padj=0.9309874465595671	lfc=0.0011137969452733956; padj=0.7666793603687381	lfc=-0.015922322697807707; padj=0.3708443333042212	lfc=-0.01761313047565658; padj=0.7666793603687381
mmu-miR-1947-5p	lfc=0.037745039635152355; padj=0.8852339144732017	lfc=0.3612926093695393; padj=0.005107905424995494	lfc=-0.17696422889097965; padj=0.1939308522824107	lfc=0.1465833408434071; padj=0.053097957285583426	lfc=-0.19660004579837712; padj=0.07825222852623705	lfc=0.07389234305130683; padj=0.33902086286986766	lfc=-0.02229680619766406; padj=0.7074539677020747	lfc=0.24819558265202; padj=0.019242436939707945
mmu-miR-6540-5p	lfc=-0.01028623344756441; padj=0.47048642205878966	lfc=-0.005839219594608884; padj=0.8852339144732017	lfc=-0.0434231868715848; padj=0.21449380778351745	lfc=-0.038976173018629254; padj=0.43573066003173655	lfc=0.02430747471543836; padj=0.21449380778351745	lfc=-0.015621433505549013; padj=0.8690658904880387	lfc=-0.019305381993893672; padj=0.2602362026171888	lfc=-0.059234290214881184; padj=0.04431379228316605
mmu-miR-6540-3p	lfc=0.12824417156037904; padj=0.06896433333905408	lfc=-0.00038341887681988987; padj=0.6650055421020291	lfc=0.039268351687355416; padj=0.5833604667027033	lfc=-0.08935923874984364; padj=0.053097957285583426	lfc=0.04589121475184562; padj=0.3123214216762161	lfc=-0.023920857301478336; padj=0.9736992897368464	lfc=0.010288011627412543; padj=0.7074539677020747	lfc=-0.0595240604259112; padj=0.8690658904880387
mmu-miR-3081-3p	lfc=-0.4556904881103016; padj=0.046386593281398644	lfc=-0.2771844926033846; padj=0.3123214216762161	lfc=-0.08791268227277808; padj=0.7508318840891169	lfc=0.09059331323413884; padj=1.0	lfc=0.23692292951751331; padj=0.5833604667027033	lfc=0.29142218364727546; padj=0.3067620949424035	lfc=-0.024066856650478505; padj=1.0	lfc=0.030432397479283602; padj=0.5310451014658126
mmu-miR-99a-5p	lfc=-0.02822571711017761; padj=0.09987740276926416	lfc=-0.017108136451521237; padj=0.053097957285583426	lfc=-0.01228689663417042; padj=0.40250382378200356	lfc=-0.0011693159755141937; padj=0.8398599725400034	lfc=-0.017082321524393592; padj=0.43573066003173655	lfc=0.026927622230556857; padj=0.12125097588073804	lfc=-0.03570386738020601; padj=0.053097957285583426	lfc=0.008306076374744514; padj=0.5310451014658126
mmu-miR-99a-3p	lfc=0.004638963112903681; padj=0.40250382378200356	lfc=-0.006958677994689646; padj=0.23658409332187613	lfc=-0.0017592399544211477; padj=0.9309874465595671	lfc=-0.013356881062014355; padj=0.053097957285583426	lfc=-0.017482571903402987; padj=0.0020095048556600134	lfc=0.0010565339002991342; padj=0.9212120545847358	lfc=-0.017578075620266635; padj=0.0013539414430926307	lfc=0.0009610301834353474; padj=0.7666793603687381
mmu-let-7c-1-3p	lfc=0.03569070130014953; padj=0.3407786135629546	lfc=0.02812589529554877; padj=0.3407786135629546	lfc=-0.010882521033789958; padj=0.5833604667027033	lfc=-0.018447327038390728; padj=0.5067205148778584	lfc=0.010511770464328149; padj=0.5067205148778584	lfc=-0.01206808583682969; padj=0.6209281438231145	lfc=0.05025540287596771; padj=0.06896433333905408	lfc=0.027675546574809612; padj=0.37337802568045597
mmu-miR-125b-5p	lfc=-0.013882244372594497; padj=0.14095521914437145	lfc=-0.0045439640530834866; padj=0.5443701458566098	lfc=-0.009305480460993883; padj=0.21449380778351745	lfc=3.2799858517214624e-05; padj=0.7508318840891169	lfc=-0.007649264727353254; padj=0.3123214216762161	lfc=0.013819576704173544; padj=0.22252027352475368	lfc=-0.01874323972815029; padj=0.06896433333905408	lfc=0.0027256017033765838; padj=0.7666793603687381
mmu-miR-125b-2-3p	lfc=0.004199422242913032; padj=0.40250382378200356	lfc=-0.003572641461742167; padj=0.40250382378200356	lfc=0.0052679873071655925; padj=0.1939308522824107	lfc=-0.0025040763974896844; padj=0.5833604667027033	lfc=-0.0052038004069258174; padj=0.21449380778351745	lfc=0.004399577416128998; padj=0.3067620949424035	lfc=-0.002369973701309212; padj=0.9769702553219757	lfc=0.007233404121745749; padj=0.1562877116676799
mmu-miR-155-5p	lfc=0.09631681519317842; padj=0.14095521914437145	lfc=0.30402229016109217; padj=7.658289467492398e-05	lfc=0.10649577534126407; padj=0.11235119769046395	lfc=0.31420125030917756; padj=0.00024620623282277246	lfc=0.07626127365551592; padj=0.053097957285583426	lfc=0.6993020234463648; padj=8.733926588357827e-05	lfc=0.09891132460739718; padj=0.08853377201422956	lfc=0.721952074398246; padj=8.733926588357827e-05
mmu-miR-99b-5p	lfc=-0.01701847941812427; padj=0.14095521914437145	lfc=-0.02401608199910422; padj=0.007259954988190575	lfc=-0.004145751611310496; padj=0.623604884395689	lfc=-0.011143354192290393; padj=0.15721275334000387	lfc=-0.009345587802148524; padj=0.3708443333042212	lfc=0.020887895482469138; padj=0.08057521395813547	lfc=-0.030485583983830108; padj=0.014137969455911484	lfc=-0.00025210069921240537; padj=0.5310451014658126
mmu-miR-99b-3p	lfc=0.01002866244124749; padj=0.9769702553219757	lfc=-0.026877815455606364; padj=0.2602362026171888	lfc=-0.010406039865624158; padj=0.7074539677020747	lfc=-0.047312517762477885; padj=0.03508911609404786	lfc=0.002459174371515391; padj=0.5833604667027033	lfc=0.019701135149585425; padj=0.05175423288653064	lfc=-0.02337993166368775; padj=0.040404119588223694	lfc=-0.006137970885617662; padj=0.7168594361961285
mmu-let-7e-5p	lfc=0.011806545676624487; padj=0.014137969455911484	lfc=0.005606487654395805; padj=0.5067205148778584	lfc=-0.002311308521164697; padj=0.8398599725400034	lfc=-0.00851136654339312; padj=0.06060196971200614	lfc=0.004062204291145978; padj=0.9309874465595671	lfc=-0.0026447276017069984; padj=0.6209281438231145	lfc=-0.008317909721036578; padj=0.21449380778351745	lfc=-0.015024841613889625; padj=0.06021250140377914
mmu-let-7e-3p	lfc=0.012168255362082691; padj=0.2602362026171888	lfc=0.009580022170353293; padj=0.5067205148778584	lfc=-0.00937281803454488; padj=0.5443701458566098	lfc=-0.011961051226274421; padj=0.21449380778351745	lfc=-0.012043991723880326; padj=0.43573066003173655	lfc=-0.012888455215590138; padj=0.05175423288653064	lfc=-0.012321228553743254; padj=0.43573066003173655	lfc=-0.013165692045453; padj=0.10620632068160006
mmu-miR-125a-5p	lfc=-0.01111689041199981; padj=0.40250382378200356	lfc=-0.005986821478722923; padj=0.5067205148778584	lfc=-0.00729085169171424; padj=0.5067205148778584	lfc=-0.002160782758437193; padj=0.6650055421020291	lfc=-0.005545174195875154; padj=0.9309874465595671	lfc=0.010927558375327705; padj=0.40981138833093633	lfc=-0.012339367509800844; padj=0.40250382378200356	lfc=0.0041333650614021515; padj=0.6209281438231145
mmu-miR-125a-3p	lfc=0.022908514700994198; padj=0.1748533068932927	lfc=0.005866500620211594; padj=0.7950121719642381	lfc=-0.03625260548108361; padj=0.06896433333905408	lfc=-0.053294619561866596; padj=0.008615558118820473	lfc=0.0440367255434201; padj=0.012022825407617439	lfc=0.0065662708488329275; padj=0.5751565767276567	lfc=-0.018695251513215633; padj=0.9769702553219757	lfc=-0.056165706207802556; padj=0.0033436220846027958
mmu-miR-3547-3p	lfc=0.0958119313748243; padj=0.21449380778351745	lfc=0.06256527678443656; padj=0.28547630885188247	lfc=0.02392814990810723; padj=0.6650055421020291	lfc=-0.009318504682280529; padj=0.7074539677020747	lfc=0.06245059622692101; padj=0.3407786135629546	lfc=-0.1384475197465303; padj=0.08057521395813547	lfc=0.06399920934969054; padj=0.40250382378200356	lfc=-0.13689890662376097; padj=0.016095680379275525
mmu-miR-3082-3p	lfc=-0.027072695032610346; padj=0.43573066003173655	lfc=-0.058527480696027805; padj=0.12602212177037309	lfc=0.01906643211250768; padj=0.7074539677020747	lfc=-0.012388353550909816; padj=0.6650055421020291	lfc=-0.06393545559588852; padj=0.06896433333905408	lfc=-0.02804864646108239; padj=0.7168594361961285	lfc=-0.004671027579578833; padj=0.8398599725400034	lfc=0.03121578155522736; padj=0.24853467917305805
mmu-miR-3083-5p	lfc=-0.02507267152477671; padj=0.23658409332187613	lfc=-0.06076362521746665; padj=0.004264764914030538	lfc=0.02112360307225208; padj=0.23658409332187613	lfc=-0.01456735062043794; padj=0.5443701458566098	lfc=-0.01790840822474435; padj=0.2602362026171888	lfc=0.002989874573438068; padj=0.9212120545847358	lfc=0.018683455552105436; padj=0.28547630885188247	lfc=0.03958173835028749; padj=0.027179886800582677
mmu-miR-3083-3p	lfc=0.01277784440820132; padj=0.8398599725400034	lfc=0.03863780413542707; padj=0.40250382378200356	lfc=-0.031931324240606844; padj=0.623604884395689	lfc=-0.006071364513381082; padj=0.6650055421020291	lfc=-0.012732139190284129; padj=0.7508318840891169	lfc=-0.10430762211698176; padj=0.03779708390871803	lfc=-0.01874435689858149; padj=0.6650055421020291	lfc=-0.11031983982527917; padj=0.005072912660238282
mmu-miR-6971-3p	lfc=-0.05909401810564348; padj=0.7950121719642381	lfc=-0.23510271138758232; padj=0.1748533068932927	lfc=0.14938493355302135; padj=0.23658409332187613	lfc=-0.02662375972891735; padj=0.9769702553219757	lfc=-0.24652210489345971; padj=0.14095521914437145	lfc=0.15526379832891046; padj=0.7666793603687381	lfc=-0.17363570245244755; padj=0.40250382378200356	lfc=0.2281502007699228; padj=0.1562877116676799
mmu-miR-6975-3p	lfc=-0.8736941209347717; padj=0.3407786135629546	lfc=0.5951848742971463; padj=0.5833604667027033	lfc=-1.4082919547881112; padj=0.40250382378200356	lfc=0.06058704044380708; padj=0.9309874465595671	lfc=-0.9323184200110058; padj=0.14095521914437145	lfc=-0.7898630059438938; padj=0.33902086286986766	lfc=-0.3075256835282164; padj=0.623604884395689	lfc=-0.16507026946110429; padj=0.8174832600706254
mmu-miR-877-5p	lfc=0.0009525591543622561; padj=0.7074539677020747	lfc=-0.028583451619389168; padj=0.14095521914437145	lfc=0.013840075284996265; padj=0.23658409332187613	lfc=-0.01569593548875523; padj=0.3708443333042212	lfc=0.002175837193970047; padj=0.7950121719642381	lfc=-0.013775346523464814; padj=0.9736992897368464	lfc=0.010956966561210714; padj=0.9769702553219757	lfc=-0.004994217156224157; padj=0.9212120545847358
mmu-miR-877-3p	lfc=0.0020970232735220903; padj=0.7950121719642381	lfc=-0.030167481942693253; padj=0.23658409332187613	lfc=0.0062900583769168955; padj=0.7950121719642381	lfc=-0.025974446839298344; padj=0.11235119769046395	lfc=0.007667111788166382; padj=0.5443701458566098	lfc=-0.04911720710510645; padj=0.09268132325230818	lfc=-0.014328117234439537; padj=0.28547630885188247	lfc=-0.07111243612771237; padj=0.022914171535340932
mmu-miR-7b-5p	lfc=0.06977304889739455; padj=0.0003842020270349707	lfc=0.060150318359256424; padj=0.0303828219765775	lfc=0.0032857934525485693; padj=0.6650055421020291	lfc=-0.006336937085589673; padj=0.7074539677020747	lfc=0.04000657043623745; padj=0.14095521914437145	lfc=-0.06186592451800825; padj=0.03779708390871803	lfc=0.023223499947850085; padj=0.5443701458566098	lfc=-0.07864899500639577; padj=0.007574042066784554
mmu-miR-7b-3p	lfc=0.11506883705066485; padj=0.09987740276926416	lfc=0.02644065864592568; padj=0.7074539677020747	lfc=-0.07305986671381878; padj=0.40250382378200356	lfc=-0.1616880451185581; padj=0.03508911609404786	lfc=0.007848927629681555; padj=0.7074539677020747	lfc=-0.026112235274839975; padj=0.668216305163999	lfc=0.036211700253739; padj=0.8398599725400034	lfc=0.002250537349217659; padj=0.9212120545847358
mmu-miR-6977-3p	lfc=-0.08394852629405117; padj=0.14095521914437145	lfc=-0.23608359385062486; padj=0.014137969455911484	lfc=0.02263403455577672; padj=0.8398599725400034	lfc=-0.1295010330007969; padj=0.12602212177037309	lfc=-0.0288205335053917; padj=0.6650055421020291	lfc=0.13884067111088544; padj=0.1562877116676799	lfc=-0.10129289693744592; padj=0.15721275334000387	lfc=0.0663683076788311; padj=0.44827886220819
mmu-miR-133a-3p	lfc=-0.009053660669591882; padj=0.28547630885188247	lfc=0.007934374057868907; padj=0.2602362026171888	lfc=0.013633750882852687; padj=0.40250382378200356	lfc=0.030621785610313684; padj=0.014137969455911484	lfc=0.015529864840138227; padj=0.12602212177037309	lfc=-0.013906035538178506; padj=0.40981138833093633	lfc=0.018185318476226345; padj=0.28547630885188247	lfc=-0.011250581902090257; padj=0.2766049164510952
mmu-miR-1a-3p	lfc=0.07651219865998839; padj=0.2602362026171888	lfc=0.3066635550041221; padj=0.046386593281398644	lfc=-0.13797238987274738; padj=0.623604884395689	lfc=0.0921789664713865; padj=0.43573066003173655	lfc=0.18547143222327253; padj=0.2602362026171888	lfc=-0.14385216815605611; padj=0.22252027352475368	lfc=0.07872320544418326; padj=0.623604884395689	lfc=-0.2506003949351453; padj=0.027179886800582677
mmu-miR-1948-5p	lfc=0.011050988187968507; padj=0.9309874465595671	lfc=-0.015553885786213533; padj=0.7950121719642381	lfc=-0.07083028724682211; padj=0.5833604667027033	lfc=-0.09743516122100429; padj=0.5443701458566098	lfc=-0.008183942959913948; padj=0.9769702553219757	lfc=-0.39370515884560126; padj=0.06978613338769903	lfc=-0.011463313505231597; padj=0.9769702553219757	lfc=-0.39698452939091905; padj=0.022914171535340932
mmu-miR-1948-3p	lfc=-0.02026238995984206; padj=0.8852339144732017	lfc=-0.08726162372770696; padj=0.28547630885188247	lfc=-0.06422055069746029; padj=0.7074539677020747	lfc=-0.13121978446532515; padj=0.07825222852623705	lfc=-0.06080733165918676; padj=0.7074539677020747	lfc=-0.003805273441707732; padj=0.8690658904880387	lfc=-0.14779155787926318; padj=0.3407786135629546	lfc=-0.09078949966178418; padj=0.44827886220819
mmu-miR-187-5p	lfc=0.027790712652205455; padj=0.7508318840891169	lfc=0.052260384412834385; padj=0.11235119769046395	lfc=-0.05011733569954125; padj=0.14095521914437145	lfc=-0.025647663938912366; padj=0.3407786135629546	lfc=-0.008425159935225133; padj=0.6650055421020291	lfc=0.02650300501449836; padj=0.33902086286986766	lfc=-0.041168434379878195; padj=0.1939308522824107	lfc=-0.0062402694301544916; padj=0.9212120545847358
mmu-miR-187-3p	lfc=0.021665665347213425; padj=0.004264764914030538	lfc=0.015903196176239844; padj=0.0303828219765775	lfc=-0.005844218988349234; padj=0.623604884395689	lfc=-0.011606688159322842; padj=0.02622938783485702	lfc=-0.01885977527103533; padj=0.014137969455911484	lfc=-0.019032227422930627; padj=0.027179886800582677	lfc=-0.009370225315698363; padj=0.15721275334000387	lfc=-0.009542677467593776; padj=0.5310451014658126
mmu-miR-1949	lfc=-0.5542790270749938; padj=0.8852339144732017	lfc=nan; padj=0.06060196971200614	lfc=nan; padj=0.08853377201422956	lfc=1.0870477787451813; padj=0.9769702553219757	lfc=nan; padj=0.040404119588223694	lfc=-1.478003396417661; padj=0.33902086286986766	lfc=0.27998350686220996; padj=0.8398599725400034	lfc=nan; padj=0.10620632068160006
mmu-miR-7220-5p	lfc=-0.04676046579952764; padj=0.3708443333042212	lfc=-0.15843399004987954; padj=0.040404119588223694	lfc=0.032475722611613016; padj=0.47048642205878966	lfc=-0.07919780163873891; padj=0.40250382378200356	lfc=-0.031856339914017893; padj=0.28547630885188247	lfc=0.09288375553279057; padj=0.12125097588073804	lfc=-0.0685699780027418; padj=0.23658409332187613	lfc=0.05617011744406645; padj=0.3067620949424035
mmu-miR-6982-3p	lfc=-0.2795945703776026; padj=0.23658409332187613	lfc=-0.4144362265926629; padj=0.07825222852623705	lfc=0.05647740587113351; padj=0.9309874465595671	lfc=-0.07836425034392688; padj=0.7074539677020747	lfc=-0.3294415225226608; padj=0.12602212177037309	lfc=-0.39739425398674705; padj=0.44827886220819	lfc=-0.3300899967434316; padj=0.28547630885188247	lfc=-0.39804272820751757; padj=0.24853467917305805
mmu-miR-378a-5p	lfc=-0.017105035924852668; padj=0.3407786135629546	lfc=0.017810248483700983; padj=0.47048642205878966	lfc=-0.03546336309410024; padj=0.040404119588223694	lfc=-0.0005480786855465911; padj=0.8852339144732017	lfc=0.006393019928587172; padj=0.9769702553219757	lfc=-0.013465382799944789; padj=0.44827886220819	lfc=0.01586980027251744; padj=0.43573066003173655	lfc=-0.003988602456014671; padj=0.8690658904880387
mmu-miR-378a-3p	lfc=0.007133316643494764; padj=0.23658409332187613	lfc=-0.007820620012962009; padj=0.40250382378200356	lfc=0.0037277520510928088; padj=0.5067205148778584	lfc=-0.011226184605364191; padj=0.1748533068932927	lfc=0.006125071662780921; padj=0.623604884395689	lfc=-0.007005948359947416; padj=0.668216305163999	lfc=0.0067304609352928585; padj=0.7950121719642381	lfc=-0.006400559087435418; padj=0.40981138833093633
mmu-miR-145a-5p	lfc=-0.011396675388689834; padj=0.40250382378200356	lfc=0.005094052684440024; padj=0.5833604667027033	lfc=-0.005626764278386974; padj=0.47048642205878966	lfc=0.010863963794742915; padj=0.40250382378200356	lfc=0.022888441596516304; padj=0.06896433333905408	lfc=0.020251838157964285; padj=0.12125097588073804	lfc=-0.0032749288914846473; padj=0.5067205148778584	lfc=-0.005911532330036821; padj=0.5751565767276567
mmu-miR-145a-3p	lfc=-0.018041028715840943; padj=0.3407786135629546	lfc=-0.007470521017092527; padj=0.47048642205878966	lfc=0.003617115115651375; padj=0.9309874465595671	lfc=0.014187622814399803; padj=0.623604884395689	lfc=0.018239813617665673; padj=0.3407786135629546	lfc=0.04939048886741267; padj=0.03779708390871803	lfc=-0.037927963234766424; padj=0.11235119769046395	lfc=-0.006777287985019655; padj=0.668216305163999
mmu-miR-143-5p	lfc=0.035315753972148124; padj=0.5833604667027033	lfc=0.07720401073586784; padj=0.1748533068932927	lfc=-0.07330938540491756; padj=0.11235119769046395	lfc=-0.03142112864119801; padj=0.47048642205878966	lfc=0.07567014606763312; padj=0.2602362026171888	lfc=0.06868890995811731; padj=0.7168594361961285	lfc=0.010120736788127397; padj=0.8398599725400034	lfc=0.0031395006786114348; padj=0.8174832600706254
mmu-miR-143-3p	lfc=0.0072051223373387294; padj=0.623604884395689	lfc=0.010988809289210876; padj=0.40250382378200356	lfc=0.007137585928768683; padj=0.623604884395689	lfc=0.010921272880640704; padj=0.43573066003173655	lfc=0.03635761574689881; padj=0.0016520394562341636	lfc=0.02133570492409483; padj=0.05175423288653064	lfc=-0.004774570311580144; padj=0.43573066003173655	lfc=-0.019796481134383877; padj=0.08057521395813547
mmu-miR-6985-3p	lfc=-0.22507089126020305; padj=0.7950121719642381	lfc=2.8578543735996527; padj=0.03508911609404786	lfc=-2.068385213201633; padj=0.5443701458566098	lfc=1.014540051658223; padj=0.09987740276926416	lfc=2.5461765801173994; padj=0.02257606252313358	lfc=-1.544440800376095; padj=0.06978613338769903	lfc=2.4047714266098135; padj=0.02622938783485702	lfc=-1.6858459538836814; padj=0.06978613338769903
mmu-miR-6988-3p	lfc=0.027653272251414115; padj=0.623604884395689	lfc=-0.08065473389220655; padj=0.3123214216762161	lfc=0.06778284747571792; padj=0.5067205148778584	lfc=-0.04052515866790261; padj=0.43573066003173655	lfc=-0.04769121094978471; padj=0.6650055421020291	lfc=-0.05336367954903375; padj=0.8174832600706254	lfc=-0.021414915798832493; padj=0.7508318840891169	lfc=-0.02708738439808171; padj=0.9736992897368464
mmu-miR-192-5p	lfc=0.005971054863751461; padj=0.40250382378200356	lfc=-0.01225062377106148; padj=0.1748533068932927	lfc=0.00883439869441831; padj=0.21449380778351745	lfc=-0.009387279940394603; padj=0.47048642205878966	lfc=-0.015125102463659272; padj=0.0303828219765775	lfc=-0.008302232729676864; padj=0.3067620949424035	lfc=-0.012169911459647475; padj=0.14095521914437145	lfc=-0.005347041725665194; padj=0.8174832600706254
mmu-miR-6989-3p	lfc=-0.11266320027218732; padj=0.11235119769046395	lfc=0.09565174392529628; padj=0.3123214216762161	lfc=-0.03386296352732445; padj=0.43573066003173655	lfc=0.1744519806701592; padj=0.053097957285583426	lfc=-0.0003518397518897015; padj=0.9309874465595671	lfc=-0.08626714611170073; padj=0.24853467917305805	lfc=0.04447925767802688; padj=0.8852339144732017	lfc=-0.04143604868178419; padj=0.40981138833093633
mmu-miR-6990-5p	lfc=nan; padj=0.15721275334000387	lfc=nan; padj=0.06896433333905408	lfc=nan; padj=0.11235119769046395	lfc=nan; padj=0.11235119769046395	lfc=-2.3485455242036934; padj=0.2602362026171888	lfc=nan; padj=0.09268132325230818	lfc=nan; padj=0.03508911609404786	lfc=1.6864266182656775; padj=1.0
mmu-miR-204-5p	lfc=0.008156853661453186; padj=0.40250382378200356	lfc=0.006025179130442742; padj=0.5833604667027033	lfc=-0.011534462510679093; padj=0.8852339144732017	lfc=-0.013666137041689397; padj=0.8398599725400034	lfc=0.007075285183368675; padj=0.7950121719642381	lfc=0.023701673342379714; padj=0.05175423288653064	lfc=0.0004929404065302896; padj=0.47048642205878966	lfc=0.01711932856554165; padj=0.24853467917305805
mmu-miR-204-3p	lfc=-0.015713000045830136; padj=0.9769702553219757	lfc=-0.02551665488462618; padj=0.7508318840891169	lfc=0.08725106367288601; padj=0.21449380778351745	lfc=0.07744740883408995; padj=0.3407786135629546	lfc=-0.06447800608328991; padj=0.1748533068932927	lfc=0.11288665896365564; padj=0.24853467917305805	lfc=-0.13416144496026597; padj=0.1939308522824107	lfc=0.043203220086679706; padj=0.44827886220819
mmu-miR-3084-5p	lfc=-0.03364802730642433; padj=0.623604884395689	lfc=-0.04654693961953229; padj=0.14095521914437145	lfc=0.04354150612423789; padj=0.3708443333042212	lfc=0.030642593811129708; padj=0.5443701458566098	lfc=-0.152707145549827; padj=0.08853377201422956	lfc=-0.09681732475398154; padj=0.10620632068160006	lfc=0.07727831774184463; padj=0.3407786135629546	lfc=0.13316813853769016; padj=0.1562877116676799
mmu-miR-3084-3p	lfc=-0.0773930551950289; padj=0.012022825407617439	lfc=-0.032056228422378805; padj=0.23658409332187613	lfc=0.036726835267339185; padj=0.40250382378200356	lfc=0.08206366203998942; padj=0.008615558118820473	lfc=-0.0146161081053039; padj=0.5443701458566098	lfc=-0.04752587764648222; padj=0.022914171535340932	lfc=0.036667154352590804; padj=0.09987740276926416	lfc=0.003757384811412386; padj=0.9212120545847358
mmu-miR-101b-3p	lfc=0.01321729667610484; padj=0.01657492674985327	lfc=-0.0015683130032060082; padj=0.7508318840891169	lfc=0.016324524679710725; padj=0.0024367348089890145	lfc=0.0015389150004001127; padj=1.0	lfc=-0.011455105513012697; padj=0.03508911609404786	lfc=-0.015338288298901975; padj=0.022914171535340932	lfc=0.014915235490237018; padj=0.01937331933159289	lfc=0.01103205270434772; padj=0.05175423288653064
mmu-miR-3970	lfc=-1.706763314144908; padj=0.03508911609404786	lfc=0.49912663035530597; padj=0.1939308522824107	lfc=-1.2846519005002186; padj=0.06060196971200614	lfc=0.9212380439999953; padj=0.15721275334000387	lfc=-0.5086758922376469; padj=0.43573066003173655	lfc=0.5847020397171897; padj=0.06021250140377914	lfc=-0.30065988770424906; padj=0.5067205148778584	lfc=0.7927180442505876; padj=0.022914171535340932
mmu-miR-107-5p	lfc=-0.010064393886973338; padj=0.7508318840891169	lfc=0.0005826310950371536; padj=1.0	lfc=0.0029408769340000065; padj=0.8852339144732017	lfc=0.01358790191601073; padj=0.5443701458566098	lfc=-0.053568179387282124; padj=0.006098945931214367	lfc=-0.005442428990162966; padj=0.3067620949424035	lfc=0.0012531498841076981; padj=0.8398599725400034	lfc=0.049378900281226795; padj=0.022914171535340932
mmu-miR-107-3p	lfc=-0.00016634364866571056; padj=0.9309874465595671	lfc=-0.004569003663974432; padj=0.43573066003173655	lfc=0.0005445348525296892; padj=0.7950121719642381	lfc=-0.003858125162779171; padj=0.5443701458566098	lfc=-0.011669002015436122; padj=0.004264764914030538	lfc=-0.023257563278449928; padj=0.0001497777089198701	lfc=0.012577461058619717; padj=0.03508911609404786	lfc=0.0009888997956060519; padj=0.8174832600706254
mmu-miR-3085-5p	lfc=0.14857469466660642; padj=0.6650055421020291	lfc=-1.803510055008864; padj=0.0003842020270349707	lfc=0.5420034772788024; padj=0.06896433333905408	lfc=-1.4100812723966678; padj=0.003549838634913565	lfc=1.1835302021256897; padj=0.006098945931214367	lfc=0.7271248060613399; padj=0.17646171380243192	lfc=0.501049790649977; padj=0.43573066003173655	lfc=0.04464439458562692; padj=0.7168594361961285
mmu-miR-3085-3p	lfc=-0.018349517218248186; padj=0.014137969455911484	lfc=-0.018113744855921002; padj=0.08853377201422956	lfc=0.006347448049042601; padj=0.40250382378200356	lfc=0.006583220411369671; padj=0.3708443333042212	lfc=0.006390896873993123; padj=0.623604884395689	lfc=-0.026957679646682827; padj=0.04431379228316605	lfc=0.02525605528245551; padj=0.046386593281398644	lfc=-0.008092521238220442; padj=0.44827886220819
mmu-miR-146b-5p	lfc=0.011628022069768998; padj=0.623604884395689	lfc=0.024015488187769073; padj=0.43573066003173655	lfc=0.04085889709913357; padj=0.40250382378200356	lfc=0.05324636321713364; padj=0.2602362026171888	lfc=0.05803536494421544; padj=0.053097957285583426	lfc=0.07367848712921315; padj=0.011129227614007952	lfc=-0.0024784617961261923; padj=0.9309874465595671	lfc=0.01316466038887149; padj=0.6209281438231145
mmu-miR-146b-3p	lfc=0.2501482432791143; padj=0.7950121719642381	lfc=0.48942243936729896; padj=0.1939308522824107	lfc=0.6251112726431494; padj=0.3407786135629546	lfc=0.8643854687313338; padj=0.14095521914437145	lfc=-1.0266663517892962; padj=0.12602212177037309	lfc=-0.06725086519010762; padj=0.8174832600706254	lfc=-0.34516779147429566; padj=0.3708443333042212	lfc=0.614247695124893; padj=0.8174832600706254
mmu-miR-3086-5p	lfc=0.055119580956290326; padj=0.21449380778351745	lfc=0.015020784861560279; padj=0.8398599725400034	lfc=-0.06852935160634027; padj=0.28547630885188247	lfc=-0.10862814770107032; padj=0.02622938783485702	lfc=-0.0843579099627143; padj=0.01937331933159289	lfc=0.02060343988787549; padj=0.6209281438231145	lfc=-0.06472424770148082; padj=0.15721275334000387	lfc=0.04023710214910896; padj=0.4887178731852695
mmu-miR-669d-5p	lfc=-0.1610666129299731; padj=0.7074539677020747	lfc=0.18588731046326748; padj=0.47048642205878966	lfc=-0.8161682910589021; padj=0.0016520394562341636	lfc=-0.46921436766566155; padj=0.06060196971200614	lfc=-0.07509481023922805; padj=0.8398599725400034	lfc=0.17243347253178537; padj=0.5310451014658126	lfc=-0.594780514842158; padj=0.28547630885188247	lfc=-0.3472522320711447; padj=0.19851568979039613
mmu-miR-467c-5p	lfc=-0.03473439727512514; padj=0.9309874465595671	lfc=0.12518784331308636; padj=0.6650055421020291	lfc=-0.4816807738764317; padj=0.06896433333905408	lfc=-0.3217585332882203; padj=0.06896433333905408	lfc=0.09974618808890236; padj=0.40250382378200356	lfc=0.4540464706236822; padj=0.2766049164510952	lfc=-1.0986433153703643; padj=0.0003842020270349707	lfc=-0.7443430328355845; padj=0.0004192098613192271
mmu-miR-466b-3p	lfc=-0.03221860232406; padj=0.6650055421020291	lfc=0.19271247808063244; padj=0.046386593281398644	lfc=-0.2779329865713949; padj=0.010193104991108252	lfc=-0.053001906166702493; padj=0.6650055421020291	lfc=-0.07956832634330852; padj=0.23658409332187613	lfc=-0.0026873093274782985; padj=0.668216305163999	lfc=-0.33470841028669096; padj=0.0024367348089890145	lfc=-0.2578273932708606; padj=0.009199422653342403
mmu-miR-669a-5p	lfc=0.15027049201660078; padj=0.040404119588223694	lfc=0.10398594416514005; padj=0.3123214216762161	lfc=-0.28598620823787135; padj=0.004264764914030538	lfc=-0.3322707560893319; padj=0.005107905424995494	lfc=-0.11551842879366171; padj=0.03508911609404786	lfc=0.06539740391596638; padj=0.4887178731852695	lfc=-0.2800987587813212; padj=0.0016520394562341636	lfc=-0.09918292607169309; padj=0.10620632068160006
mmu-miR-467a-5p	lfc=0.002328633106100963; padj=0.9309874465595671	lfc=-0.012983603374479345; padj=0.7074539677020747	lfc=-0.06607800371088138; padj=0.0007314819918142256	lfc=-0.08139024019146171; padj=0.0004776817289569815	lfc=-0.030929373638894555; padj=0.3123214216762161	lfc=0.018003685847582926; padj=0.5310451014658126	lfc=-0.1031509844095947; padj=0.00024620623282277246	lfc=-0.05421792492311715; padj=0.022914171535340932
mmu-miR-467a-3p	lfc=0.014809804393216268; padj=0.9309874465595671	lfc=-0.0608102326386013; padj=0.6650055421020291	lfc=-0.1440371574378572; padj=0.053097957285583426	lfc=-0.219657194469675; padj=0.014137969455911484	lfc=0.032246017617586095; padj=0.9309874465595671	lfc=0.018947050754367912; padj=0.9212120545847358	lfc=-0.14715336044390248; padj=0.040404119588223694	lfc=-0.16045232730712072; padj=0.1562877116676799
mmu-miR-669a-3p	lfc=0.042306121669141765; padj=0.40250382378200356	lfc=0.0819770447720469; padj=0.1939308522824107	lfc=-0.1937579100458487; padj=0.0016520394562341636	lfc=-0.15408698694294357; padj=0.014137969455911484	lfc=-0.004590760864604762; padj=0.8852339144732017	lfc=-0.0663048245947746; padj=0.40981138833093633	lfc=-0.1836572078694481; padj=0.0011061781840807242	lfc=-0.24537127159961789; padj=0.0001497777089198701
mmu-miR-467b-5p	lfc=0.06461417533305122; padj=0.623604884395689	lfc=0.05689826877939409; padj=1.0	lfc=-0.24863360966442224; padj=0.21449380778351745	lfc=-0.2563495162180793; padj=0.09987740276926416	lfc=-0.13745497512221333; padj=0.15721275334000387	lfc=-0.008419283884774302; padj=0.8174832600706254	lfc=-0.3217104680903306; padj=0.0007314819918142256	lfc=-0.19267477685289164; padj=0.12125097588073804
mmu-miR-466c-5p	lfc=-0.021327030899727206; padj=0.5443701458566098	lfc=-0.04278965348841991; padj=0.7074539677020747	lfc=-0.39635529180180146; padj=0.040404119588223694	lfc=-0.41781791439049437; padj=0.14095521914437145	lfc=-0.1337971796260621; padj=0.5833604667027033	lfc=0.3791642689886372; padj=0.5310451014658126	lfc=-0.7524743507128512; padj=0.0016520394562341636	lfc=-0.23951290209815193; padj=0.2766049164510952
mmu-miR-466c-3p	lfc=-0.08281709863312696; padj=0.623604884395689	lfc=0.9575718590973972; padj=0.3708443333042212	lfc=-1.695404080400701; padj=0.01657492674985327	lfc=-0.6550151226701771; padj=0.040404119588223694	lfc=0.21871323218094288; padj=0.3708443333042212	lfc=-1.532730244096446; padj=0.09268132325230818	lfc=-0.3589023222425789; padj=0.40250382378200356	lfc=-2.110345798519968; padj=0.013410537144510933
mmu-miR-467e-5p	lfc=-0.012100587840371985; padj=0.9309874465595671	lfc=-0.023636599964488202; padj=0.9309874465595671	lfc=-0.09841091039820939; padj=0.007259954988190575	lfc=-0.10994692252232546; padj=0.008615558118820473	lfc=-0.016452791938725383; padj=0.7508318840891169	lfc=0.020138891198815047; padj=0.7666793603687381	lfc=-0.16252531506829296; padj=0.0009009355963600168	lfc=-0.1259336319307525; padj=0.011129227614007952
mmu-miR-467d-5p	lfc=0.03473893194733267; padj=0.5833604667027033	lfc=-0.002738312162988812; padj=0.7508318840891169	lfc=-0.04786427281734119; padj=0.08853377201422956	lfc=-0.08534151692766262; padj=0.007259954988190575	lfc=0.043035333013172465; padj=0.2602362026171888	lfc=0.04473566783670532; padj=0.44827886220819	lfc=-0.14403597417394284; padj=0.010193104991108252	lfc=-0.14233563935041016; padj=0.001098770124574993
mmu-miR-669c-5p	lfc=0.0017024637897377721; padj=0.6650055421020291	lfc=0.03925022172917291; padj=0.2602362026171888	lfc=-0.09796210077397541; padj=0.005107905424995494	lfc=-0.06041434283454042; padj=0.12602212177037309	lfc=-0.027275333248265986; padj=0.43573066003173655	lfc=0.004243165910744066; padj=0.8174832600706254	lfc=-0.1091490902776305; padj=0.007259954988190575	lfc=-0.07763059111862058; padj=0.05175423288653064
mmu-miR-466d-3p	lfc=-0.108239213652998; padj=0.6650055421020291	lfc=0.2391167774030575; padj=0.9769702553219757	lfc=-1.063561958539223; padj=0.0020095048556600134	lfc=-0.7162059674831679; padj=0.0303828219765775	lfc=0.027464109827392374; padj=0.5833604667027033	lfc=0.7121292398296956; padj=0.013410537144510933	lfc=-0.7829757717522652; padj=0.01937331933159289	lfc=-0.09831064174996229; padj=0.9736992897368464
[truncated: 273 more rows]

## Sheet: Supplementary Data 5
Metadata summary
	AD	Ctrl
N	66	75
Cogdx	4	1
Age at death (years)	Mean=89.98 (St.Dev.=6.03)	Mean=86.09 (St.Dev.=6.95)
[truncated: 380 more rows]

## Sheet: Supplementary Data 6
	baseMean	log2FoldChange	lfcSE	stat	pvalue	padj
[truncated: 499 more rows]

## Sheet: Supplementary Data 7
	tRF	mRNA	prs_R2	prs_Pval	sp_R2	sp_Pval
[truncated: 81 more rows]

[truncated: 5 more sheets: Supplementary Data 8, Supplementary Data 9, Supplementary Data 10, Supplementary Data 11, Sheet2]
